# Supplementary material for: Synaptotagmin-1-dependent phasic axonal dopamine release is dispensable for basic motor behaviors in mice
Source: Nat Commun. 2023 Jul 11;14:4120. doi: 10.1038/s41467-023-39805-7 (PMC10336101; doi:10.1038/s41467-023-39805-7)
Supplement: Supplementary file 4 — Source Data [file 41467_2023_39805_MOESM4_ESM.xlsx]

## Sheet: Fig.1
fig1B
DORSAL RELEASE						Fig1C
Syt1 +/+	Syt1 +/-	Syt1 -/-				VENTRAL RELEASE
1.20407	1.30684	0.0904854				Syt1 +/+	Syt1 +/-	Syt1 -/-
1.19881	1.52743	0.0603988				1.1812	1.03507	0.156772
1.0598	1.27468	0.0666034				1.31002	1.02781	0.0868376
1.38913	0.845494	0.0786952				1.16688	0.947976	0.0706568
1.17021	0.880175	0.149948				1.28169	0.928619	0.202435
1.53503	1.30104	0.0497472				1.03843	0.923042	0.200611
2.48937	0.931508	0.0557959				1.16965	0.99063	0.202754
1.69603	0.917161	0.0442634				1.75098	0.924601	0.140601
1.06253						1.45834	1.21407	0.0941698
						0.912945
5M / 4F	4M / 4F	2M / 6F
						5M / 4F	4M / 4F	2M / 6F
Fig1D						Fig1E
VTA RELEASE						SNC RELEASE
Syt1 +/+	Syt1 +/-	Syt1 -/-				Syt1 +/+	Syt1 +/-	Syt1 -/-
0.403124	0.191024	0.102189				0.138858	0.169689	0.0544857
0.159649	0.241196	0.0782658				0.249381	0.0615231	0.0989971
0.190208	0.285085	0.0672148				0.208286	0.150961	0.0811713
0.292058	0.159649	0.0564569				0.442024	0.0895987	0.081106
0.179204	0.244835	0.0727596				0.221704	0.0885241	0.120021
0.354841	0.162474	0.104945				0.235465
0.282311	0.136063	0.110445
0.33516	0.149908	0.12684
0.299928
						6M	2M / 3F	4M / 1F
5M / 4F	4M / 4F	2M / 6F

## Sheet: Fig.2
Fig2C
DORSAL
	Syt1+/+ hChR2									Syt1+/+ ChR2-Kv									Syt1-/- ChR2-Kv
ACSF	1.50341	1.33673	0.614969	1.40236	1.23073					0.109139	0.191314	0.105986	0.173047	0.0744765	0.102263	0.11877			0.0454148	0.0598861	0.104409	0.148485	0.0100396	0.115652	0.153927	0.0491214	0.469744
TTX	0.00492186	0.0100323	0	0	0					0	0	0	0	0.0148068	0.0194092	0.005386			0	0.0113673	0	0.039866	0	0.00947732	0	0.0127964	0.0295181
3M / 2F										5M / 2F									6M / 3F
Fig2D
VENTRAL
	Syt1+/+ hChR2									Syt1+/+ ChR2-Kv									Syt1-/- ChR2-Kv
ACSF	2.09087	1.77211	0.934721	2.25559	0.836341					0.369878	1.17247	1.22827	0.602418	0.917536	0.542973	0.695009			0.178092	0.219723	0.0495065	0.644152	0.250192	0.453387	0.431457	0.152164	0.630641
TTX	0	0	0	0	0					0	0.0134719	0	0	0.0105886	0.00820868	0			0	0.0159142	0	0	0	0	0	0	0.0114548
3M / 2F										5M / 2F									6M / 3F
Fig2E
VTA
	Syt1+/+ hChR2									Syt1+/+ ChR2-Kv									Syt1-/- ChR2-Kv
ACSF	0.240928	0.194749	0.199036	0.217413	0.162798					0.0683419	0.184357	0.134399	0.133403	0.0928708	0.176774	0.135904			0.0273849	0.0308413	0.0505721	0.0698695	0.0517734	0.0813245	0.0854509	0.0416741	0.0716422
TTX	0.014537	0.0156897	0.0180706	0.0196844	0.0163594					0.023457	0.0689675	0.0680105	0.0480132	0.0559529	0.0145117	0.0314433			0	0.0202957	0.0345826	0	0.0245028	0.0445629	0.0618212	0.0189098	0.045275
3M / 2F										5M / 2F									6M / 3F
% inhibition with TTX
	Syt1+/+ hChR2									Syt1+/+ ChR2-Kv									Syt1-/- ChR2-Kv
dStr	99.6726	99.2495	100	100	100					100	100	100	100	80.1188	81.0203	95.4652			100	81.0184	100	73.1515	100	91.8053	100	73.9494	93.7161
vStr	100	100	100	100	100					100	98.851	100	100	98.846	98.4882	100			100	92.7571	100	100	100	100	100	100	98.1836
VTA	93.9662	91.9436	90.9209	90.9461	89.9511					65.6769	62.5901	49.3964	64.0089	39.7519	91.7908	76.8635			100	34.1931	31.6173	100	52.673	45.2036	27.653	54.6246	36.804

## Sheet: Fig.3
ROTAROD / GRIP TEST AND POLE TEST WERE DONE WITH THE SAME COHORT
Fig3A	ROTAROD							Fig3B	POLE TEST							Fig3C	GRIP TEST
Syt1 +/+	Syt1 +/-	Syt1 -/-			ALL			Syt1 +/+	Syt1 +/-	Syt1 -/-						Syt1 +/+	Syt1 +/-	Syt1 -/-
156.667	193.667	143.333						1.01	2.2225	1.4625						4.93611	5.45228	4.63572
169	96	250.667						1.18	1.045	0.84						5.90252	5.3305	5.99825
70	220.667	309.333						2.1975	0.965	2.03						5.05442	5.68644	5.68833
139.333	214.667	183						1.55	2.5875	1.1175						7.96481	5.29949	6.66405
135.667	142.333	188						1.155	0.875	1.7625						5.1068	4.7026	5.7813
109.667	268.667	222.333						1.5225	0.9125	1.535						5.07624	4.67582	6.019
82.6667	218	102.333						2.0525	0.7375	1.1225						6.28142	5.84457	7.96481
131	148.333	176.333						1.355	0.68	1.0025						4.90995	5.32988	5.23333
Proportion								Proportion								Proportion
	WT	HET	KO						WT	HET	KO						WT	HET	KO
M	5	4	2					M	5	4	2					M	5	4	2
F	3	4	6					F	3	4	6					F	3	4	6
OPEN FIELD WITH DRUGS (Fig3D-L)
Fig3D	Syt1 +/+									Syt1 +/-										Syt1 -/-
SALINE	73 F	74 F	77 M	79 F	81 F	84 M	95 M			96 F	97 F	99 F	100 F	101 M	102 M	103 M	104 M			72 F	75 M	80 F	82 M	85 M	87 F	90 F	98 F
5	87.3318	119.047	81.6134	101.835	96.2702	138.781	163.553			98.4654	92.1625	113.079	116.527	54.9154	65.79	108.392	92.9326			104.586	74.2746	92.0847	94.0733	100.259	95.1526	199.462	100.653
10	119.516	119.3	82.7973	102.078	101.423	104.213	69.2999			96.9013	96.3959	109.515	109.772	113.894	96.0295	96.9267	111.346			80.3033	103.864	103.27	96.6289	108.982	87.2613	92.5694	91.931
15	97.5838	85.9377	99.4514	89.6906	98.4162	93.6563	109.172			88.3846	109.562	84.0572	81.9892	125.77	128.251	114.673	109.152			118.956	90.5504	120.713	108.441	118.827	109.119	68.1644	90.6606
20	95.5681	75.7152	136.138	106.396	103.89	63.35	57.9747			116.249	101.88	93.3495	91.7122	105.421	109.929	80.0086	86.5692			96.1543	131.311	83.9318	100.857	71.9317	108.467	39.8046	116.755
25	35.8542	66.8253	38.7885	134.214	57.3681	62.7967	10.8624			126.619	42.6156	94.4577	86.5257	41.8961	140.372	39.2461	153.155			50.543	50.0826	64.6751	34.621	56.6741	77.6665	6.14652	49.4991
30	41.617	40.8055	27.141	53.8198	52.2581	58.2245	68.8256			63.3058	115.692	45.5197	66.5295	75.564	83.8913	137.141	31.2348			15.1934	43.9154	49.973	59.1315	38.2951	89.2623	0	59.441
35	52.8325	57.2392	50.1242	108.083	64.306	13.3524	6.19402			61.7846	74.6622	91.825	48.8471	51.8324	37.6257	37.5145	106.35			49.0847	72.9859	37.2655	71.5525	72.8181	81.6788	6.38475	40.6969
40	11.1121	44.0961	53.6525	64.6183	32.7458	21.89	11.9995			63.3344	133.675	76.8616	55.4201	74.2165	46.6891	55.6694	0			77.3829	14.7863	26.5582	31.0238	34.1459	81.0785	57.6343	75.7532
45	24.7605	42.8397	28.1746	69.1582	61.6235	12.605	0			27.3213	67.7729	84.6503	75.6708	39.1398	12.9174	1.36592	34.8768			41.1244	62.4757	11.4071	64.8446	42.9063	93.6492	57.3294	46.5699
50	40.3138	43.4053	13.0277	91.3174	24.3308	0	0			64.0664	88.0591	68.1885	49.3517	30.9048	0	0	0.676956			21.5408	25.4806	20.219	38.4778	0.848696	88.5594	38.3276	65.1978
55	71.2469	16.6241	0	85.0372	24.3573	0	0			23.0862		93.3026	24.0599	13.3801	8.17398	51.0016	34.0306			13.008	0	13.9731	27.9203	62.3792	94.6446	29.3127	52.853
60	41.1407	15.5009	0	108.056	25.0528	0	49.3122			37.4985	31.6019	66.2062	56.3065	63.4362	0	0	3.70295			36.7304	0	94.9248	45.348	2.64039	60.2881	46.4848	68.4791
Sum 40	141.416	208.966	169.706	360.735	206.678	156.264	97.8815			315.044	366.644	308.664	257.322	243.509	308.578	269.571	290.739			192.204	181.77	178.472	196.329	201.933	329.686	70.1656	225.39
Sum 60	318.878	327.336	210.908	714.303	342.042	168.869	147.194			467.016	554.078	621.012	462.711	390.37	329.67	321.938	364.027			304.608	269.727	318.996	372.92	310.708	666.827	241.62	149.637
mean 40	35.3539	52.2415	42.4265	90.1838	51.6695	39.0659	24.4704			78.7609	91.6611	77.166	64.3306	60.8773	77.1446	67.3926	72.6848			48.051	45.4426	44.6179	49.0822	50.4833	82.4215	17.5414	56.3475
mean 60	39.8597	40.917	26.3635	89.2879	42.7553	21.1086	18.3992			58.377	79.154	77.6265	57.8389	48.7962	41.2087	40.2423	45.5033			38.076	33.7158	39.8745	46.6149	38.8385	83.3534	30.2025	57.3113
	4M / 4F									4M / 4F										3M / 5F
Fig3E	Syt1 +/+									Syt1 +/-										Syt1 -/-
COCAINE	309 F	312 M	315 M	318 F	321 M	325 M	326 F			316 F	317 F	319 F	320 M	323 M	324 M	327 F	328 F			302 F	304 F	305 F	306 F	308 F	322 M
5	83.1877	154.203	96.0181	89.5684	131.187	132.674	92.2599			162.2	101.166	103.508	135.471	90.7353	117.986	137.198	163.462			102.266	142.038	93.57	178.748	90.068	168.52
10	110.755	113.047	125.546	102.06	137.886	92.9396	96.2686			63.7884	113.909	84.4771	106.68	93.2386	124.948	69.0432	99.2044			82.6729	95.8948	91.3698	79.0114	108.282	79.1918
15	113.755	77.6414	85.2871	109.634	80.4309	78.477	88.9098			106.273	95.531	124.849	74.4489	100.859	110.87	91.8997	79.3412			94.5462	96.2376	95.5125	70.8416	114.037	105.207
20	92.3018	55.1085	93.1489	98.7377	50.4955	95.9097	122.562			67.7378	89.394	87.1653	83.4	115.167	46.1959	101.859	57.992			120.515	65.8301	119.548	71.3995	87.6129	47.0805
25	182.908	144.651	320.328	294.764	108.195	418.087	169.726			512.653	129.184	194.297	305.124	297.607	212.041	193.562	145.174			128.813	299.655	130.571	280.758	183.431	126.099
30	217.399	336.131	652.265	316.78	95.832	476.135	119.979			527.072	164.186	218.13	446.089	355.435	253.269	184.555	229.647			139.115	281.664	255.319	589.099	217.691	494.508
35	288.427	324.527	831.414	369.443	95.4365	514.368	177.991			681.607	280.501	338.727	565.242	429.852	299.284	185.566	418.65			183.315	360.287	419.396	758.128	214.036	1025.45
40	280.344	337.346	850.268	369.748	54.2237	569.142	208.153			887.335	326.588	378.708	798.891	430.018	471.496	188.911	429.141			187.216	405.152	326.474	721.095	204.4	909.602
45	255.596	450.002	619.654	329.586	19.6007	595.705	232.953			930.11	328.601	384.775	900.357	293.177	394.046	135.046	400.792			153.715	378.466	272.782	528.545	227.98	657.745
50	174.508	406.821	561.154	325.101	144.139	339.888	249.536			1054.7	315.919	306.218	916.827	270.304	339.657	169.423	397.235			125.819	331.921	148.95	426.208	160.025	494.814
55	190.352	374.304	455.151	224.873	181.211	333.231	264.631			946.613	325.217	250.609	897.146	179.053	341.239	223.475	330.518			96.9371	257.542	139.311	273.764	96.3325	777.685
60	139.777	220.191	386.276	172.726	102.767	298.534	191.084			849.388	263.035	130.788	963.65	186.514	164.589	258.576	232.737			96.3348	137.489	140.806	248.288	130.257	695.258
Sum 40	969.078	1142.66	2654.27	1350.74	353.687	1977.73	675.849			2608.67	900.458	1129.86	2115.35	1512.91	1236.09	752.592	1222.61			638.459	1346.76	1131.76	2349.08	819.559	2555.66
Sum 60	1729.31	2593.97	4676.51	2403.02	801.405	3545.09	1614.05			6389.48	2133.23	2202.25	5793.33	2441.96	2475.62	1539.11	2583.89			1111.27	2452.17	1833.61	3825.89	1434.15	5181.16
mean 40	242.27	285.664	663.569	337.684	88.4218	494.433	168.962			652.167	225.114	282.466	528.837	378.228	309.022	188.148	305.653			159.615	336.689	282.94	587.27	204.89	638.916
mean 60	216.164	324.247	584.564	300.378	100.176	443.136	201.757			765.58	266.654	275.281	655.422	305.245	309.453	192.389	322.987			138.908	306.522	229.201	478.236	179.269	640.844
	4M / 4F									3M / 5F										1M / 5F
Fig3F
AMPHETAMINE	Syt1 +/+									Syt1 +/-										Syt1 -/-
	70 M	73 F	74 F	77 M	79 F	81 F	84 M	95 M		96 F	97 F	99 F	100 F	101 M	102 M	103 M	104 M			72 F	75 F	80 F	82 M	85 M	87 F	90 F	98 F
5	122.865	120.647	87.4095	109.578	87.2238	89.9504	162.792	88.0499		52.3183	76.7787	172.212	146.325	87.6613	62.8307	181.906	135.494			61.0244	73.7757	71.3021	72.2847	79.5825	102.813	50.0851	97.7806
10	84.7295	125.911	77.9701	102.36	117.98	110.743	83.2592	115.093		108.399	87.9868	82.2319	76.8546	87.0264	86.7709	86.1245	59.974			104.053	84.7248	94.9452	102.855	98.5038	93.6029	105.631	110.435
15	116.714	108.624	114.583	100.574	99.9046	106.648	70.5646	94.703		113.297	118.146	61.404	77.1804	122.917	119.524	82.8314	98.9376			86.5624	163.368	128.737	105.118	109.476	101.766	74.0829	80.1879
20	75.6912	44.8171	120.037	87.4885	94.8911	92.6586	83.3838	102.154		125.986	117.089	84.1519	99.64	102.395	130.874	49.1382	105.594			148.36	78.1315	105.016	119.743	112.438	101.819	170.201	111.597
25	137.273	165.197	186.113	209.623	202.975	214.889	11.4272	127.681		175.872	215.501	508.014	233.902	243.311	98.6132	130.439	80.7892			157.795	541.006	155.247	192.55	147.319	303.534	145.427	136.11
30	218.017	221.51	365.531	369.048	267.911	224.283	116.724	230.108		246.152	245.411	724.325	274.34	290.597	229.134	53.2141	393.192			649.776	1389.52	611.396	654.39	767.638	574.342	658.277	405.565
35	330.199	360.231	538.475	575.024	411.438	315.063	352.214	381.183		312.907	270.961	877.064	331.11	527.097	337.279	125.298	1562.92			909.017	1157.83	980.727	929.743	1583.88	884.062	1030.02	588.936
40	427.275	443.46	716.445	813.766	490.537	323.317	431.539	536.188		416.171	297.716	1037.59	417.512	727.188	618.953	249.974	2286.838682*			964.875	785.671	1059.57	941.887	1766.54	946.2	1300.76	593.513
45	468.842	534.062	747.114	1083.08	560.492	345.569	518.095	525.44		493.933	322.4	904.843	503.021	714.334	682.197	417.829	2576.279271*			925.892	438.715	1120.21	889.602	487.85	1046.96	1333.76	615.039
50	455.354	638.373	671.103	1057.32	599.025	296.035	511.072	559.517		539.093	328.631	902.366	459.763	828.05	696.618	483.811	2367.888118*			855.829	268.206	926.454	916.071	752.656	1161.43	1541.6	462.686
55	502.593	864.948	711.494	1085.75	673.382	262.754	493.426	578.665		615.729	414.123	1010.55	398.772	763.029	585.202	552.945	2285.169124*			857.317	453.341	863.202	874.626	270.945	1209.73	1643.94	415.286
60	445.757	938.09	715.245	806.736	663.737	234.999	368.045	575.934		577.734	387.905	903.934	451.501	719.256	524.968	548.935	2111.3183*			659.551	333.032	877.793	553.275	249.843	1157.47	1274.29	391.929
Sum 40	1112.76	1190.4	1806.56	1967.46	1372.86	1077.55	911.903	1275.16		1151.1	1029.59	3147	1256.86	1788.19	1283.98	558.925				2681.46	3874.03	2806.94	2718.57	4265.37	2708.14	3134.48	1724.12
Sum 60	2985.31	4165.87	4651.52	6000.35	3869.5	2216.91	2802.54	3514.72		3377.59	2482.65	6868.69	3069.92	4812.86	3772.96	2562.45				5980.05	5367.32	6594.6	5952.14	6026.66	7283.73	8928.08	1130.61
mean 40	278.191	297.599	451.641	491.865	343.215	269.388	227.976	318.79		287.776	257.397	786.749	314.216	447.048	320.995	139.731				670.366	968.506	701.734	679.642	1066.34	677.035	783.62	431.031
mean 60	373.164	520.734	581.44	750.044	483.687	277.114	350.318	439.34		422.199	310.331	858.586	383.74	601.608	471.62	320.306				747.507	670.915	824.325	744.018	753.333	910.466	1116.01	451.133
	4M / 4F									4M / 4F										2M / 6F
Fig3H
SCH	Syt1 +/+									Syt1 +/-										Syt1 -/-
	930 F	931 F	29 F	27 M	25 M	23 M	20 F	979 M	18 F	712 M	715 M	723 M	717 M	719 M	728 M	733 M	736 M	846 M		714 M	720 M	729 M	734 M	844 M	845 M	852 M	731 M	732 M	849 M
5	98.2317	78.0973	111.796	143.07	91.5529	93.9398	123.131	115.542	94.677	107.947	124.711	140.694	108.823	106.84	97.1131	101.934	123.842	150.686		122.091	97.7606	178.47	148.303	88.6878	97.8783	101.547	88.7086	126.083	72.9814
10	97.4565	85.0876	92.9902	79.8925	81.9589	78.5705	94.2425	104.21	105.165	70.3167	94.352	91.8116	98.2213	128.454	91.8623	134.259	93.124	109.417		106.936	126.813	71.0405	106.591	103.391	63.4706	87.663	109.067	80.444	104.702
15	102.682	112.834	96.8147	81.2633	119.782	120.823	80.0396	85.5947	104.439	89.1669	103.711	103.648	96.8232	96.4433	109.493	95.0064	82.9818	94.0304		76.103	145.408	77.6395	85.6084	152.828	125.546	87.9505	121.509	113.325	111.283
20	101.63	123.982	98.3992	95.774	106.706	106.667	102.587	94.6535	95.7191	132.569	77.2259	63.8463	96.1323	68.2629	101.532	68.8006	100.053	45.8668		94.87	30.0182	72.85	59.4973	55.0932	113.105	122.84	80.7157	80.1475	111.033
25	40.4896	15.2561	73.7621	23.1521	60.8138	116.119	28.8844	64.7213	106.293	76.7912	55.1341	38.0681	13.1369	35.2849	41.6357	37.2235	38.6711	62.9629		67.5822	26.6105	36.317	78.3704	29.2193	27.1935	55.7268	54.7945	51.153	50.2984
30	41.6419	85.2864	15.6242	25.4468	42.5487	85.6444	6.57677	7.10498	75.8228	47.8431	14.607	0	0.40174	24.01	32.4306	18.1923	9.32762	45.6508		4.61939	17.4333	26.549	61.2622	73.251	41.8939	8.58302	29.117	42.5781	28.0659
35	2.97366	16.3328	1.33593	0	54.0998	68.9669	0	0.456748	114.473	0	0	0	0	16.9952	37.1647	49.6649	35.1397	62.4841		0	2.28839	0.900272	28.9338	56.0868	38.8968	21.8978	50.5196	17.9432	9.77173
40	22.7379	83.2213	0.279614	0	28.7329	87.7886	0	0	65.564	37.2517	0	0	0	28.2073	17.8643	20.5385	35.6589	125.847		0	6.74708	0	16.7638	24.2514	24.96	4.32445	81.6974465*	49.6865	8.79641
45	1.96474	16.8519	2.93905	0	63.1187	59.6101	0	0	90.9578	45.1068	0	14.2335	0	9.30389	0	14.6206	21.1751	151.546624*		0	0	0	70.0008	67.6405	25.4163	45.9997	28.6714	21.0927	0
50	34.4414	28.6128	14.7916	4.40018	9.91496	28.8196	0	0	62.9156	0	5.72143	0	4.51555	14.079	37.3467	47.2908	38.5458	87.7161		0	0	1.80955	13.0925	5.6424	29.2209	12.033	41.8652	29.2028	0.933516
55	10.1158	0	32.1773	0	0	97.2493	0	24.5426	70.9707	0	0	5.8941	0	1.65741	0	5.27736	17.6705569*	2.77195		13.5242	4.04778	0	19.6418	65.7217	57.981	0	73.6976	66.5238	13.19
60	36.3583	4.53874	37.1855	41.4571	0	6.06454	14.907	0	43.7029	4.79478	0	8.69015	0	0	0	1.013	0.805648	18.1076922*		0.500897	2.68513	49.9831	0	64.719	33.3107	0	80.3676	35.3816	4.6072
Sum 40	107.843	200.097	91.0019	48.5989	186.195	358.519	35.4612	72.283	362.153	161.886	69.7411	38.0681	13.5386	104.497	129.095	125.619	118.797	296.945		72.2016	53.0792	63.7663	185.33	182.808	132.944	90.532	134.431	161.361	96.9324
Sum 60	190.723	250.1	178.095	94.4562	259.229	550.262	50.3682	96.8256	630.7	211.788	75.4626	66.8859	18.0542	129.538	166.442	193.821	179.324	387.433		86.2267	59.8121	115.559	288.065	386.532	278.873	148.565	359.033	313.562	115.663
mean 40	26.9608	50.0242	22.7505	12.1497	46.5488	89.6296	8.86529	18.0707	90.5383	40.4715	17.4353	9.51702	3.38466	26.1244	32.2738	31.4048	29.6993	74.2361		18.0504	13.2698	15.9416	46.3325	45.7021	33.2361	22.633	44.8104	40.3402	24.2331
mean 60	23.8404	31.2625	22.2619	11.807	32.4036	68.7828	6.29602	12.1032	78.8375	26.4734	12.5771	8.36073	2.25677	21.3134	20.8052	24.2276	25.6177	64.5721		10.7783	7.47652	14.4449	36.0081	48.3165	34.8591	21.2235	51.2904	39.74	15.8651
	4M / 6F									10M / 0F										10M / 0F
Fig3I
QUINPIROLE	Syt1 +/+									Syt1 +/-										Syt1 -/-
	122 F	123 F	125 M	127 F	194 F	201 F	189 M			126 M	128 F	196 F	197 F	202 M	203 M	187 M	191 M	204 F	208 F	121 F	124 M	193 F	198 F	199 F	200 F	190 M	192 M	205 F	207 F
5	117.542	76.5244	116.698	140.719	129.272	103.69	136.873			151.831	129.45	114.201	121.187	141.042	113.789	109.96	127.38	94.0538	114.77	131.821	92.7904	116.877	128.3	128.323	205.362	122.489	85.7627	89.9283	89.3487
10	86.8798	92.6868	95.5284	98.0369	92.4461	119.183	101.654			79.9948	97.1745	100.83	104.052	100.168	128.451	104.599	102.598	116.488	109.188	90.74	108.109	97.713	94.091	90.305	88.7023	91.2856	99.6529	107.662	108.125
15	95.158	124.725	87.0334	72.6991	72.2841	108.089	58.9443			70.706	82.9389	87.4211	91.8571	77.3885	104.791	85.3758	81.1161	94.8559	81.3035	85.9507	108.691	98.2555	88.8271	112.376	14.6913238*	91.7553	104.51	100.002	102.184
20	100.42	106.063	100.74	88.545	105.998	69.0383	102.529			97.4682	90.4364	97.5478	82.9046	81.4014	52.9691	100.066	88.9058	94.6024	94.7386	91.4881	90.4098	87.1539	88.7815	68.9962	91.2446	94.4697	110.074	102.407	100.342
25	22.9108	23.5903	60.8712	33.7824	22.3885	71.3243	64.6253			11.538	21.9066	21.2321	30.7525	48.4624	27.6957	142.764425*	33.8958	46.7755	42.865	7.17708	15.4053	31.9289	32.2916	28.1703	8.70392	11.3904	26.2493	14.9371	34.8291
30	0	18.657573*	0	4.54198	0	3.13012	8.14692			0.374244	3.6466	6.15982	26.0488	0.790103	5.54951	28.3619	0.341653	40.7493221*	4.19219	11.1875	0.872471	7.76405	2.95715	0	0	0.406477	21.568	28.4925	17.5433
35	25.6692	18.021	0.39845	1.30219	39.5712	18.571	1.25138			9.85012	2.50559	13.6042	16.5522	5.65547	6.7382	0.527663	0	8.08752	23.2751	17.654	0.906747	3.88792	18.5878	0	20.0055	0	7.59714	63.1732	24.5064
40	11.6264	27.1634922*	0.39845	0	4.78803	4.93112	2.47693			10.4601	5.96716	15.4363	36.5368	0	8.92206	11.8408	40.6757	21.769	0.272574	34.8128	1.21834	14.0067	22.4932	7.62389	25.4306	4.38995	12.9708	35.0148	19.5143
45	27.9003	37.0268	0	0	16.2508	16.3873	1.67959			1.51569	0.346928	4.19626	0	24.9922	2.71256	14.5318	8.51476	17.293	1.03578	11.553	18.4902	13.9989	29.9363	30.0445	34.9265	11.3271	13.9305	24.8459	1.85932
50	45.5832	11.1165	0	0	2.20809	9.10461	13.5548			0.33682	0.385475	13.7724	3.34697	6.61607	0	11.0334	16.7144	25.0647	30.6128	26.2488	0	2.50415	27.2314	19.6823	57.5773	6.15586	21.7108	26.4998	17.9835
55	31.7412998*	4.77086	0	0	0	0.235939	11.6021			0	0	2.55997	0.781349	1.16436	0	0	0	27.5582616*	0.245317	41.3954	0	0.892375	27.0429	0.635324	8.6564	5.91649	1.39195	19.0992	19.152
60	0.313804	50.51651*	0	0	17.5178461*	0	0			0	0	0	16.9875315*	0	0	2.11065	6.87862	11.35	0	19.3142	0	23.5005	0.884411	0	11.8164	0	42.8502	13.2356	5.80147
Sum 40	60.2065	41.6114	61.6681	39.6266	66.7478	97.9565	76.5006			32.2225	34.0259	56.4324	109.89	54.908	48.9055	40.7303	74.9132	76.632	70.6049	70.8314	18.4029	57.5876	76.3298	35.7942	54.1401	16.1868	68.3852	141.618	96.3931
Sum 60	134.004	94.5255	61.6681	39.6266	85.2067	123.684	103.337			34.075	34.7583	76.9611	114.019	87.6806	51.618	68.4062	107.021	130.34	102.499	169.343	36.8931	98.4836	161.425	86.1563	167.117	39.5863	148.269	225.298	141.189
mean 40	15.0516	20.8057	15.417	9.90665	16.6869	24.4891	19.1251			8.05561	8.50648	14.1081	27.4726	13.727	12.2264	13.5768	18.7283	25.544	17.6512	17.7078	4.60073	14.3969	19.0825	8.94854	13.535	4.0467	17.0963	35.4044	24.0983
mean 60	19.1434	18.9051	7.70851	4.95333	12.1724	15.4605	12.9171			4.25937	4.34479	9.62013	16.2884	10.9601	6.45225	9.77231	13.3776	21.7233	12.8124	21.1679	4.61163	12.3104	20.1781	10.7695	20.8896	4.94829	18.5336	28.1623	17.6487
	2M / 6F									5M / 5F										3M / 7F
Fig3J
RACLOPRIDE	Syt1 +/+									Syt1 +/-										Syt1 -/-
	930 F	931 F	979 M	18 F	29 F	20 F	27 M	25 M	23 M	723 M	712 M	709 M	715 M	717 M	719 M	728 M	733 M	736 M	846 M	714 M	729 M	720 M	731 M	732 M	734 M	844 M	845 M	852 M	849 M
5	93.8636	134.743	130.7	97.6739	93.3388	107.452	66.1411	115.832	153.009	118.003	91.587	95.5486	79.0405	131.667	91.5043	84.1953	101.155	78.033	106.753	145.031	119.126	79.1118	49.8887	106.864	86.1455	84.3038	69.314	142.611	121.222
10	101.297	101.384	111.502	89.1756	97.1811	100.019	128.822	83.2539	88.1548	108.563	126.548	111.444	78.562	88.2041	116.696	85.4353	111.748	113.236	110.265	82.3164	108.409	83.486	105.364	101.912	95.7375	108.937	92.4458	84.172	86.9159
15	107.852	89.5225	82.7831	100.274	96.5136	103.367	101.627	119.45	106.71	99.1597	88.5128	112.511	130.725	85.0487	105.987	113.938	96.0106	108.289	91.5887	90.6407	127.411	119.887	128.492	100.679	116.047	91.0058	114.23	76.2496	104.116
20	96.9867	74.3511	75.0145	112.876	112.966	89.1622	103.41	81.4644	52.1267	74.2739	93.3525	80.4967	111.673	95.0803	85.8125	116.432	91.0861	100.443	91.3931	82.0115	45.0539	117.515	116.255	90.5444	102.07	115.753	124.01	96.9674	87.7463
25	2.32272	4.99808	3.86837	3.4995	0	11.0264	0	0	5.11081	18.4025	7.81228	3.14326	0	24.715	7.58786	6.48058	0	0	20.9644	3.96357	0	18.2586	13.8259	10.478	11.9654	18.318	12.1944	30.5163	23.5327
30	2.56722	0	0	0	6.00469	0	7.81908	1.17721	1.47826	8.9744	5.88882	1.74574	9.94441	6.62122	41.3244	14.5861	0.818029	17.6163	12.7615	5.1711	0	17.9127	3.95243	13.518	6.44473	9.1886	10.0557	0	0
35	3.49864	0	5.33596	3.57498	7.56585	4.43289	73.4465292*	0.491581	0	11.2097	5.64628	17.4712	0	6.7764	19.0964	8.05321	2.1692	0.566826	17.4732	8.91804	17.1418	11.7655	57.4291	3.44195	0.844288	15.7288	20.4234	0	27.4317
40	2.3984	9.15692	0	16.0394	30.9723	15.0754	12.2779	0	8.07184	3.00246	3.72846	0	0	18.164	13.0511	0.427604	11.5135	29.6241	4.33322	13.0461	0	10.1146	21.8927	3.32878	13.3069	19.5218	32.7354	0.672658	23.7958
45	1.04493	6.0238	0	0	18.3837	4.07576	18.8129	1.11684	1.76219	0	9.23936	0.412381	0	2.77116	6.59876	6.73239	0	0	17.116	15.4812	0	5.80426	14.3826	22.5717	5.53008	15.2275	17.4754	0	0
50	1.30689	0	0	3.70192	0.248242	0	1.3555	3.98439	1.87487	21.2688	0	0.870581	0	9.2298	6.26668	2.23304	0.366282	0	17.3967	1.27171	0.666478	5.36829	0.576923	11.2078	8.39597	12.0028	5.98189	0	0
55	0.261961	0	8.54497478*	0	0.275824	0	0	0	39.5975347*	0.412426	0	7.34496	10.4189	4.99547	2.3567	10.12	8.61983	9.39737	0.807961	0	12.6098	8.96943	24.7621	5.64683	6.27118	9.25175	3.3504	0	0
60	0	0	0	19.6109377*	11.1102	0	0	2.46222	11.9613	3.41077	2.02499	0	1.93419	0	1.75324	0	0	0	5.51539	0	0	1.96769	4.35729	2.81366	11.2665486*	1.98139	0	0	0
Sum 40	10.787	14.155	9.20433	23.1139	44.5428	30.5347	20.097	1.66879	14.6609	41.5891	23.0758	22.3602	9.94441	56.2767	81.0598	29.5475	14.5007	47.8073	55.5324	31.0988	17.1418	58.0513	97.1002	30.7668	32.5614	62.7572	75.4089	31.1889	74.7602
Sum 60	13.4008	20.1788	9.20433	26.8158	74.5608	34.6104	40.2654	9.23223	30.2593	66.6811	34.3402	30.9881	22.2975	73.2731	98.0352	48.6329	23.4868	57.2047	96.3684	47.8517	30.418	80.161	141.179	73.0068	52.7586	101.221	102.217	31.1889	74.7602
mean 40	2.69674	3.53875	2.30108	5.77847	11.1357	7.63367	6.69901	0.417197	3.66523	10.3973	5.76896	5.59005	2.4861	14.0692	20.265	7.38686	3.62517	11.9518	13.8831	7.7747	4.28545	14.5128	24.2751	7.69171	8.14034	15.6893	18.8522	7.79723	18.69
mean 60	1.6751	2.52235	1.3149	3.83083	9.32009	4.32631	5.7522	1.15403	4.32275	8.33514	4.29252	3.87351	2.78719	9.15914	12.2544	6.07911	2.93585	7.15058	12.0461	5.98147	3.80226	10.0201	17.6474	9.12585	7.53694	12.6526	12.7771	3.89862	9.34502
	4M / 6F									10M / 0F										10M / 0F
Fig3G	Drug induced locomotion (%of baseline ; min 25-60) DAT blocade
	Syt1 +/+										Syt1 +/-										Syt1 -/-
SALINE	39.8597	40.917	26.3635	89.2879	42.7553	21.1086	18.3992	22.0448			58.377	79.154	77.6265	57.8389	48.7962	41.2087	40.2423	45.5033			38.076	33.7158	39.8745	46.6149	38.8385	83.3534	30.2025	57.3113
COCAINE	216.164	324.247	584.564	300.378	100.176	443.136	201.757	577.422			765.58	266.654	275.281	655.422	305.245	309.453	192.389	322.987			138.908	306.522	229.201	478.236	179.269	640.844
AMPHETAMINE	373.164	520.734	581.44	750.044	483.687	277.114	350.318	439.34			422.199	310.331	858.586	383.74	601.608	471.62	320.306				747.507	670.915	824.325	744.018	753.333	910.466	1116.01	451.133
Fig3G	Drug induced catalepsy (%of baseline ; min 25-60)
	Syt1 +/+										Syt1 +/-										Syt1 -/-
SALINE	39.8597	40.917	26.3635	89.2879	42.7553	21.1086	18.3992	22.0448			58.377	79.154	77.6265	57.8389	48.7962	41.2087	40.2423	45.5033			38.076	33.7158	39.8745	46.6149	38.8385	83.3534	30.2025	57.3113
SCH23390	23.8404	31.2625	22.2619	11.807	32.4036	68.7828	6.29602	33.0715	12.1032	78.8375	26.4734	12.5771	8.36073	2.25677	21.3134	20.8052	24.2276	25.6177	64.5721		10.7783	7.47652	14.4449	36.0081	48.3165	34.8591	21.2235	51.2904	39.74	15.8651
QUINPIROLE	19.1434	18.9051	7.70851	4.95333	12.1724	15.4605	12.9171	11.8002			4.25937	4.34479	9.62013	16.2884	10.9601	6.45225	9.77231	13.3776	21.7233	12.8124	21.1679	4.61163	12.3104	20.1781	10.7695	20.8896	4.94829	18.5336	28.1623	17.6487
RACLOPRIDE	1.6751	2.52235	1.3149	3.83083	9.32009	4.32631	5.7522	2.8244	1.15403	4.32275	8.33514	4.29252	3.87351	2.78719	9.15914	12.2544	6.07911	2.93585	7.15058	12.0461	5.98147	3.80226	10.0201	17.6474	9.12585	7.53694	12.6526	12.7771	3.89862	9.34502
Fig3L	SALINE				COCAINE				AMPHETAMINE				SCH				QUINPIROLE				RACLOPRIDE
	Syt1 +/+	Syt1 +/-	Syt1 -/-		Syt1 +/+	Syt1 +/-	Syt1 -/-		Syt1 +/+	Syt1 +/-	Syt1 -/-		Syt1 +/+	Syt1 +/-	Syt1 -/-		Syt1 +/+	Syt1 +/-	Syt1 -/-		Syt1 +/+	Syt1 +/-	Syt1 -/-
	35.8542	126.619	50.543		182.908	512.653	128.813		137.273	175.872	157.795		40.4896	76.7912	67.5822		22.9108	11.538	7.17708		2.32272	18.4025	3.96357
	66.8253	42.6156	50.0826		144.651	129.184	299.655		165.197	215.501	541.006		15.2561	55.1341	26.6105		23.5903	21.9066	15.4053		4.99808	7.81228	0
	38.7885	94.4577	64.6751		320.328	194.297	130.571		186.113	508.014	155.247		73.7621	38.0681	36.317		60.8712	21.2321	31.9289		3.86837	3.14326	18.2586
	134.214	86.5257	34.621		294.764	305.124	280.758		209.623	233.902	192.55		23.1521	13.1369	78.3704		33.7824	30.7525	32.2916		3.4995	0	13.8259
	57.3681	41.8961	56.6741		108.195	297.607	183.431		202.975	243.311	147.319		60.8138	35.2849	29.2193		22.3885	48.4624	28.1703		0	24.715	10.478
	62.7967	140.372	77.6665		418.087	212.041	126.099		214.889	98.6132	303.534		116.119	41.6357	27.1935		71.3243	27.6957	8.70392		11.0264	7.58786	11.9654
	10.8624	39.2461	6.14652		169.726	193.562			11.4272	130.439	145.427		28.8844	37.2235	55.7268		64.6253	142,764425*	11.3904		0	6.48058	18.318
	40.4669	153.155	49.4991		290.617	145.174			127.681	80.7892	136.11		48.27	38.6711	54.7945		77.5629	33.8958	26.2493		0	0	12.1944
													64.7213	62.9629	51.153			46.7755	14.9371		0	0	30.5163
													106.293		50.2984			42.865	34.8291		5.11081	20.9644	23.5327

## Sheet: Fig.4
Fig4	n = 8 Syt1+/+ (4M/4F) and n = 10 Syt1-/- (5M/5F)
	Fig.4A - FR1 average plot of PELLETS (bin 2 hours)
		Elapsed Hours (since 6:00)	Syt1 +/+										Syt1 -/-
			193 (M)	672 (M)	675 (F)	835 (F)	837 (F)	843 (F)	847 (M)	853 (M)			191 (M)	664 (F)	665 (F)	667 (F)	676 (F)	677 (M)	839 (M)	841 (M)	844 (F)	852 (M)
	0	0
	2	2	0	1		5		0		0			0	0	1	1	1	0	0	0	0
	4	4	0	3	0	20	3	0	0	0			0	2	2	0	1	0	0	1	0
	6	6	0	24	0	20	2	0	1	0			0	0	1	0	2	0	0	2	1
	8	8	6	8	0	16	3	2	0	0			0	1	1	0	0	2	1	0	0
	10	10	27	13	1	10	0	0	2	0			0	3	3	0	1	1	4	0	2
	12	12	6	32	21	25	1	10	24	3			5	22	6	0	8	17	44	33	30	14
	14	14	0	19	31	17	0	34	24	3			33	21	20	1	42	23	32	35	23	40
	16	16	1	1	2	17	0	32	13	2			38	28	24	4	33	32	35	28	18	29
	18	18	0	5	14	7	0	18	12	14			8	33	38	33	19	9	26	11	18	6
	20	20	36	18	20	9	0	15	25	0			13	0	5	3	10	7	3	23	13	22
	22	22	11	28	21	0	0	20	15	22			19	12	11	14	5	11	20	14	15	12
	24	24	29	11	2	22	0	7	6	6			0	6	7	5	3	1	2	5	0	8
	26	26	11	10	10	8	21	2	1	4			2	9	5	10	3	1	6	0	9	7
	28	28	6	10	5	6	26	5	3	0			1	5	4	5	6	2	4	5	13	5
	30	30	12	10	8	11	0	12	1	2			0	10	8	4	3	0	6	10	10	1
	32	32	7	4	7	7	21	9	5	3			0	2	5	0	8	6	2	8	3	10
	34	34	31	18	8	12	15	11	9	20			4	10	6	14	10	5	24	8	16	7
	36	36	38	30	18	20	6	28	27	19			20	14	18	15	22	24	41	23	16	30
	38	38	18	47	19	31	54	22	27	20			29	32	19	18	29	38	30	34	22	39
	40	40	0	6	19	21	19	34	17	20			20	33	21	30	19	19	34	30	23	30
	42	42	21	1	29	0	0	29	12	1			3	18	23	4	22	0	11	9	30	25
	44	44	0	11	5	0	18	13	20	11			16	0	8	1	19	12	7	24	1	5
	46	46	35	32	9	20	13	20	19	13			19	12	9	11	0	5	9	20	19	9
	48	48	7	6	12	11	2	11	0	8			5	3	4	7	5	10	12	2	12	15
	50	50	4	15	12	12	14	2	3	0			1	8	4	9	7	1	7	5	12	4
	52	52	0	7	5	11	18	8	12	0			5	9	0	2	5	5	8	5	13	7
	54	54	5	9	12	0	0	6	3	2			0	2	8	6	6	15	4	14	17	10
	56	56	19	11	1	28	15	9	12	3			4	9	9	7	8	1	14	3	0	10
	58	58	20	17	16	0	9	14	12	15			7	6	11	7	7	20	25	11	9	24
	60	60	60	26	19	21	29	21	30	25			23	17	9	16	23	10	40	22	16	27
	62	62	27	32	18	37	36	21	24	27			26	24	14	22	27	44	37	36	35	38
	64	64	18	11	26	30	31	28	23	18			28	32	25	24	31	25	24	18	35	37
	66	66	9	8	26	12	21	28	10	5			4	20	23	4	15	5	10	18	18	19
	68	68	16	10	6	0	3	20	9	10			13	0	0	14	15	5	0	22	6	5
	70	70	13	21	6	3	12	11	9	3			11	10	14	7	4	6	16	17	17	22
	72	72	29	8	11	21	0	11	9	19			5	1	6	5	7	10	10	6	3	13
	Fig.4B - FFR1 average plot of POKES (bin 2 hours)
		Elapsed Hours (since 6:00)	Syt1 +/+										Syt1 -/-
			193 (M)	672 (M)	675 (F)	835 (F)	837 (F)	843 (F)	847 (M)	853 (M)			191 (M)	664 (F)	665 (F)	667 (F)	676 (F)	677 (M)	839 (M)	841 (M)	844 (F)	852 (M)
	0	0
	2	2	1	1		5		0		0			0	0	1	1	1	1	1	1	0
	4	4	0	3	0	20	3	0	0	0			0	2	2	0	1	0	0	1	0
	6	6	0	24	0	20	2	0	1	0			0	0	2	0	2	0	0	1	1
	8	8	5	8	0	16	3	2	0	0			0	1	0	0	0	1	0	0	0
	10	10	27	13	1	10	0	0	2	0			0	3	3	0	1	1	4	0	2
	12	12	7	32	21	25	1	10	24	3			5	22	6	0	8	17	44	33	30	14
	14	14	0	19	31	17	0	34	24	3			33	21	20	1	42	23	32	35	23	40
	16	16	0	1	2	17	0	32	13	2			38	28	24	4	33	32	35	28	18	29
	18	18	0	5	14	7	0	18	12	14			9	33	38	33	19	10	26	11	18	6
	20	20	36	18	20	9	0	15	25	0			12	0	5	3	10	6	3	23	13	22
	22	22	12	28	21	0	0	20	15	22			20	12	11	14	5	11	20	14	15	12
	24	24	28	11	2	22	0	7	6	6			0	6	8	5	3	1	2	5	0	8
	26	26	11	10	10	8	21	2	1	4			1	9	4	10	3	1	6	0	9	7
	28	28	6	10	5	6	27	5	3	0			1	5	4	5	6	2	4	5	13	5
	30	30	12	10	8	11	0	12	1	2			0	10	8	4	3	0	6	10	10	1
	32	32	7	4	7	7	20	9	5	3			0	2	5	0	8	6	2	8	3	10
	34	34	31	18	8	12	16	11	9	20			5	11	6	14	10	5	24	8	16	7
	36	36	38	30	18	20	5	28	27	19			19	13	18	15	22	24	41	24	16	30
	38	38	18	47	19	31	54	22	27	20			29	32	19	18	29	38	30	33	22	39
	40	40	0	6	19	21	19	34	17	21			20	33	21	30	19	19	34	30	23	30
	42	42	22	1	29	0	0	29	12	0			3	18	23	4	22	0	11	10	30	25
	44	44	0	11	5	0	18	13	20	11			16	0	8	1	19	12	7	23	1	5
	46	46	34	32	9	20	13	20	19	13			19	12	9	11	0	5	9	20	19	9
	48	48	7	6	12	11	2	11	0	8			5	4	4	7	5	10	12	2	12	15
	50	50	4	15	12	12	14	2	3	0			1	7	4	9	7	1	7	5	12	4
	52	52	0	7	5	11	18	8	12	0			5	9	0	2	5	5	8	5	13	7
	54	54	5	9	12	0	0	6	3	2			0	2	8	6	6	15	4	14	17	10
	56	56	19	11	1	28	15	9	12	3			4	9	9	7	9	1	14	3	0	10
	58	58	21	17	16	0	9	14	12	15			8	6	11	8	6	20	25	12	9	24
	60	60	59	26	19	21	29	21	30	25			23	17	9	15	23	10	40	21	16	27
	62	62	27	32	18	37	36	21	24	27			25	24	14	22	28	44	37	36	35	38
	64	64	19	11	26	30	32	28	23	18			28	32	25	24	30	25	24	19	35	37
	66	66	8	8	26	12	20	28	10	5			4	20	23	4	15	6	10	17	18	19
	68	68	16	10	6	0	3	20	9	10			14	0	0	14	15	4	0	22	6	6
	70	70	13	21	6	3	12	11	9	3			10	11	14	7	4	7	16	17	17	21
	72	72	29	8	11	21	0	11	9	19			6	1	6	5	7	9	10	6	3	13
	Fig.4C - FR1 average plot of Poke bias in (correct % - bin 2 hours)
		Elapsed Hours (since 6:00)	Syt1 +/+										Syt1 -/-
			193 (M)	672 (M)	675 (F)	835 (F)	837 (F)	843 (F)	847 (M)	853 (M)			191 (M)	664 (F)	665 (F)	667 (F)	676 (F)	677 (M)	839 (M)	841 (M)	844 (F)	852 (M)
	0	0
	2	2	50	50		38.4615		0		0			0	0	100	100	50	100	100	50	0
	4	4		75	0	86.9565	75	0	0					100	66.6667		100			100	0
	6	6		85.7143	0	100	33.3333		100						100		15.3846			33.3333	20
	8	8	23.8095	100		100	25	66.6667		0			0	9.09091				100			0
	10	10	56.25	100	7.14286	100			40	0			0	50	33.3333		25	100	50		66.6667
	12	12	77.7778	62.7451	48.8372	83.3333	25	55.5556	77.4194	33.3333			10.6383	62.8571	35.2941	0	32	62.963	70.9677	62.2642	81.0811	46.6667
	14	14		100	83.7838	89.4737		77.2727	85.7143	100			64.7059	61.7647	51.2821	20	93.3333	92	64	76.087	71.875	56.338
	16	16		50	50	100		78.0488	72.2222	100			80.8511	73.6842	64.8649	80	94.2857	91.4286	81.3953	96.5517	66.6667	49.1525
	18	18		33.3333	77.7778	100		90	52.1739	43.75			52.9412	36.6667	71.6981	89.1892	100	100	57.7778	91.6667	75	54.5455
	20	20	94.7368	72	43.4783	45		71.4286	47.1698	0			100		100	100	62.5	85.7143	100	100	28.2609	81.4815
	22	22	100	93.3333	91.3043			100	88.2353	88			86.9565	92.3077	84.6154	82.3529	100	100	83.3333	100	83.3333	85.7143
	24	24	96.5517	91.6667	66.6667	95.6522		77.7778	100	85.7143				100	72.7273	100	100	100	66.6667	100		72.7273
	26	26	91.6667	76.9231	90.9091	80	70	100	50	100			50	100	100	83.3333	100	100	54.5455		81.8182	100
	28	28	100	100	83.3333	100	90	100	100				100	100	100	100	100	50	100	83.3333	100	100
	30	30	85.7143	90.9091	80	31.4286		100	100	100				62.5	88.8889	100	100		85.7143	100	90.9091	100
	32	32	100	80	87.5	63.6364	90.9091	100	100	50				100	100		88.8889	100	100	100	100	100
	34	34	96.875	81.8182	100	80	100	91.6667	100	90.9091			100	78.5714	100	87.5	100	100	96	100	88.8889	100
	36	36	97.4359	96.7742	81.8182	74.0741	83.3333	96.5517	87.0968	59.375			73.0769	86.6667	69.2308	88.2353	100	96	85.4167	82.7586	80	85.7143
	38	38	90	73.4375	73.0769	48.4375	80.597	75.8621	87.0968	83.3333			90.625	82.0513	79.1667	66.6667	90.625	88.3721	83.3333	80.4878	84.6154	84.7826
	40	40	0	54.5455	73.0769	100	76	61.8182	94.4444	77.7778			86.9565	71.7391	72.4138	85.7143	95	47.5	64.1509	90.9091	69.697	57.6923
	42	42	88	50	60.4167			80.5556	75	0			75	94.7368	76.6667	57.1429	84.6154		84.6154	76.9231	85.7143	65.7895
	44	44		68.75	100		75	86.6667	100	44			88.8889		80	25	90.4762	75	87.5	95.8333	100	62.5
	46	46	75.5556	86.4865	64.2857	68.9655	92.8571	83.3333	79.1667	68.4211			63.3333	15	81.8182	64.7059		71.4286	100	100	29.6875	60
	48	48	100	100	80	73.3333	100	100		61.5385			62.5	44.4444	66.6667	87.5	100	100	92.3077	100	100	100
	50	50	57.1429	78.9474	85.7143	100	82.3529	100	100	0			100	77.7778	66.6667	90	100	50	77.7778	100	100	100
	52	52		70	100	100	100	100	100				83.3333	90		100	100	100	88.8889	100	100	100
	54	54	100	90	92.3077			100	100	66.6667				100	100	75	100	93.75	100	77.7778	94.4444	90.9091
	56	56	95	100	100	70	78.9474	100	85.7143	100			57.1429	75	75	100	100	100	100	100		100
	58	58	100	100	84.2105		75	82.3529	100	100			72.7273	100	84.6154	100	100	100	100	100	90	82.7586
	60	60	95.1613	96.2963	79.1667	91.3043	87.8788	100	93.75	83.3333			79.3103	85	75	78.9474	85.1852	71.4286	88.8889	75	100	84.375
	62	62	90	66.6667	75	94.8718	78.2609	77.7778	100	75			89.2857	58.5366	73.6842	91.6667	96.5517	86.2745	71.1538	83.7209	94.5946	95
	64	64	79.1667	73.3333	89.6552	75	96.9697	65.1163	88.4615	78.2609			66.6667	65.3061	78.125	68.5714	96.7742	80.6452	66.6667	90.4762	92.1053	94.8718
	66	66	100	88.8889	70.2703	80	95.2381	80	100	100			100	28.5714	76.6667	80	88.2353	100	90.9091	62.963	72	55.8824
	68	68	61.5385	100	85.7143		100	83.3333	52.9412	71.4286			100			48.2759	100	66.6667		100	100	75
	70	70	100	67.7419	100	42.8571	80	78.5714	100	50			90.9091	47.8261	70	100	100	63.6364	66.6667	85	89.4737	80.7692
	72	72	96.6667	88.8889	84.6154	100		91.6667	100	63.3333			54.5455	100	85.7143	100	100	81.8182	83.3333	100	60	92.8571
	Fig.4D - PR1 average plot of PELLETS (bin 2 hours)
		Elapsed Hours (since 6:00)	Syt1 +/+										Syt1 -/-
			193 (M)	672 (M)	675 (F)	835 (F)	837 (F)	843 (F)	847 (M)	853 (M)			191 (M)	664 (F)	665 (F)	667 (F)	676 (F)	677 (M)	839 (M)	841 (M)	844 (F)	852 (M)
	0	0
	2	2	5	4	1	21	6	4	2	2			2	3	3	2		0	2		4	1
	4	4	10	12	6	7	8	6	4	0			3	3	3	5	6	0	3	5	8	15
	6	6	10	4	5	6	8	5	0	0			0	7	0	0	5	2	7	3	10	5
	8	8	12	7	2	8	11	7	6	0			3	3	4	1	5	0	0	5	5	7
	10	10	16	16	12	13	13	4	10	11			6	10	5	7	14	14	10	4	7	19
	12	12	29	19	14	13	20	11	34	22			17	14	16	11	14	27	38	15	15	21
	14	14	11	24	10	20	25	22	28	26			21	22	9	10	15	21	18	23	35	25
	16	16	5	12	10	22	10	14	15	24			26	18	18	9	11	16	19	21	37	8
	18	18	24	11	9	15	23	9	2	6			14	7	8	12	3	5	13	15	13	7
	20	20	10	9	2	2	0	4	20	6			7	4	10	3	11	22	0	24	7	4
	22	22	26	19	11	0	10	9	17	12			18	13	3	5	7	6	30	30	23	15
	24	24	22	13	10	25	5	8	7	23			18	0	7	5	13	8	21	14	16	14
	26	26	8	6	10	20	1	9	7	11			9	12	6	9	12	3	15	11	12	19
	28	28	5	6	8	14	0	6	12	0			4	9	6	3	11	6	11	13	17	21
	30	30	17	7	9	15	2	9	8	6			5	7	8	2	8	3	9	9	18	15
	32	32	19	6	5	17	11	8	6	4			12	8	5	6	10	13	12	14	10	11
	34	34	15	13	13	14	11	11	13	12			12	7	15	9	16	12	20	5	20	13
	36	36	22	22	18	7	22	12	22	28			19	26	9	13	12	24	31	18	15	17
	38	38	15	18	15	35	25	13	13	28			19	21	14	12	13	16	16	27	21	15
	40	40	22	11	12	22	13	15	9	17			20	16	13	10	9	12	13	26	18	7
	42	42	18	10	2	16	4	10	9	2			15	8	17	8	11	13	18	19	10	7
	44	44	11	2	14	1	0	4	8	17			5	15	6	13	10	13	25	24	14	12
	46	46	30	18	14	23	15	28	16	11			21	7	10	6	8	19	21	27	16	15
	48	48	21	10	16	5	10	19	7	11			5	9	9	7	9	13	11	14	14	20
	50	50	18	6	10	12	15	11	11	8			7	10	8	21	11	8	14	10	18	10
	52	52	3	5	16	16	17	10	13	3			3	6	3	3	13	14	11	15	16	8
	54	54	20	6	11	21	14	10	9	0			5	7	9	3	10	16	12	15	14	5
	56	56	15	4	11	16	10	20	8	7			3	5	5	12	14	2	14	12	16	19
	58	58	27	8	15	18	11	16	17	20			13	7	18	9	13	16	25	14	10	14
	60	60	23	23	15	12	23	18	16	30			20	22	9	12	13	28	23	11	23	13
	62	62	12	18	16	27	17	20	24	20			20	15	14	18	12	23	14	23	19	13
	64	64	23	7	13	21	13	16	8	14			17	9	11	6	11	8	23	16	17	8
	66	66	17	11	4	12	15	12	19	8			8	4	6	8	13	18	17	20	10	8
	68	68	19	8	17	0	18	19	15	14			11	7	15	10	13	17	16	17	14	16
	70	70	26	9	4	18	2	19	11	18			27	2	3	4	9	17	10	17	17	21
	72	72	19	13	15	15	0	18	8	5			8	11	12	11	12	5	11	9	14	12
	74	74	8	13	13	21	9	18	5	8			8	14	10	11	8	11	7	5	8	13
	76	76	13	9	13	11	12	12	7	1			3	10	15	13	12	9	12	7	16	18
	78	78	13	7	10	15	20	18	12	9			8	4	4	10	14	10	5	9	13	16
	80	80	11	7	13	16	14	13	11	0			11	6	7	12	14	10	9	9	13	11
	82	82	21	10	15	8	19	15	12	17			13	4	15	10	14	12	24	5	16	17
	84	84	23	23	14	14	23	18	16	28			20	20	9	13	12	24	35	14	13	18
	86	86	22	21	14	24	21	23	13	27			22	20	15	14	13	23	23	25	11	13
	88	88	15	8	6	16	13	16	19	22			18	8	17	7	8	6	11	17	11	8
	90	90	22	12	7	9	12	13	11	1			10	1	1	11	10	8	5	4	8	9
	92	92	14	4	14	0	0	11	10	26			14	10	20	12	13	19	19	16	25	11
	94	94	23	12	14	24	12	16	6	4			14	8	8	3	12	16	15	25	12	16
	96	96	13	5	10	13	8	27	7	14			11	0	6	9	10	9	7	11	8	11
	98	98	14	4	19	10	12	18	8	5			10	7	13	14	15	12	12	11	16	16
	100	100	10	6	10	10	11	14	7	0			7	5	4	9	13	22	0	16	18	13
	102	102	12	6	13	9	9	9	11	0			6	6	4	7	10	10	8	7	9	15
	104	104	17	5	11	21	10	12	12	5			9	13	12	10	10	12	12	8	16	15
	106	106	20	22	18	8	18	18	14	12			16	19	18	20	17	22	24	10	9	17
	108	108	21	23	15	14	20	20	16	32			19	24	11	16	11	17	29	18	11	15
	110	110	14	25	10	22	25	15	17	29			21	20	20	16	12	17	19	23	10	11
	112	112	25	13	9	17	22	10	17	22			17	28	9	14	9	9	13	17	10	10
	114	114	11	12	14	9	5	10	16	15			9	15	22	17	10	16	18	20	10	11
	116	116	24	3	19	10	10	18	10	0			12	6	16	9	9	22	1	17	6	14
	118	118	23	14	12	4	2	23	16	26			23	6	9	5	13	5	10	12	18	20
	120	120	12	0	16	16	5	21	6	0			2	7	12	11	14	9	11	14	12	18
	122	122	10	8	13	14	12	18	10	15			11	9	18	14	12	6	5	16	18	15
	124	124	10	4	12	9	13	14	8	5			16	4	5	6	12	11	12	9	15	13
	126	126	13	6	8	14	11	16	12	10			5	12	10	8	8	14	9	16	19	13
	128	128	14	6	17	15	15	14	12	20			11	5	8	8	18	14	15	15	15	13
	130	130	18	15	19	12	11	18	12	8			14	17	16	14	13	16	10	13	22	10
	132	132	17	23	16	20	22	18	17	25			21	26	23	10	10	24	30	16	8	21
	134	134	20	20	12	16	18	19	11	26			12	14	12	14	12	17	23	24	18	17
	136	136	14	19	15	23	12	13	16	21			9	9	31	13	7	15	22	18	11	11
	138	138	10	8	15	12	3	9	10	13			10	3	13	11	12	1	15	11	7	12
	140	140	25	3	8	19	15	24	9	10			3	11	14	9	11	16	3	5	7	14
	142	142	10	7	14	9	1	17	15	12			20	0	9	5	10	5	6	17	16	14
	144	144	19	7	13	20	8	14	5	0			23	7	3	6	11	12	8	19	9	15
	Fig.4E -PR1 average plot of POKES (bin 2 hours)
		Elapsed Hours (since 6:00)	Syt1 +/+										Syt1 -/-
			193 (M)	672 (M)	675 (F)	835 (F)	837 (F)	843 (F)	847 (M)	853 (M)			191 (M)	664 (F)	665 (F)	667 (F)	676 (F)	677 (M)	839 (M)	841 (M)	844 (F)	852 (M)
	0	0
	2	2	20	14	1	233	25	11	4	3			5	6	7	3		0	3		10	1
	4	4	59	47	27	190	44	18	11	0			6	6	9	12	24	0	9	14	17	72
	6	6	59	11	16	21	41	17	0	0			0	29	0	0	15	4	30	5	64	17
	8	8	85	31	5	88	67	18	24	0			8	8	11	2	19	0	1	18	20	28
	10	10	82	89	49	91	94	18	55	66			24	63	15	23	67	119	62	13	35	100
	12	12	670	190	165	91	117	66	625	139			167	65	139	88	103	384	750	132	109	127
	14	14	466	787	248	224	329	258	407	403			599	390	204	100	301	795	870	642	350	557
	16	16	273	197	330	687	316	433	567	493			1314	709	608	49	338	908	1263	1030	1326	305
	18	18	300	88	412	781	276	347	85	226			1078	352	415	182	137	380	1065	973	854	303
	20	20	74	29	95	133	19	188	210	24			528	10	61	12	69	254	0	304	108	203
	22	22	351	279	75	0	55	48	153	105			172	149	38	13	28	45	465	192	178	122
	24	24	303	56	59	195	16	42	28	191			103	0	32	13	49	43	231	72	111	109
	26	26	162	25	61	214	9	52	28	72			134	47	25	35	45	6	120	39	75	80
	28	28	15	25	23	105	0	23	44	0			10	25	23	6	39	24	67	95	61	133
	30	30	85	28	46	120	3	27	36	22			17	18	25	3	21	6	52	50	85	66
	32	32	102	24	15	153	66	37	22	14			32	43	15	16	33	71	85	53	125	36
	34	34	113	51	93	105	67	68	49	48			46	35	74	30	53	69	122	17	111	91
	36	36	470	275	308	126	170	212	396	157			343	191	135	171	126	567	737	263	255	374
	38	38	622	546	512	228	450	401	444	626			735	567	372	301	299	742	759	1013	756	612
	40	40	417	245	568	134	484	645	415	765			1097	730	532	368	335	643	817	559	996	327
	42	42	174	55	151	312	186	567	89	109			1110	459	277	43	68	146	309	548	666	373
	44	44	231	11	62	44	0	252	99	153			420	201	109	123	72	202	317	395	284	107
	46	46	263	123	197	277	120	249	136	76			156	35	59	52	47	228	237	250	328	293
	48	48	252	31	77	129	55	190	28	177			40	43	29	29	26	55	67	57	105	79
	50	50	91	23	154	78	120	275	38	43			22	55	36	144	55	40	108	31	126	119
	52	52	30	18	81	136	159	355	91	7			7	22	9	9	49	106	66	71	196	159
	54	54	80	22	56	151	111	124	42	0			15	29	45	7	31	106	49	65	129	109
	56	56	64	14	38	216	199	119	30	34			7	15	15	58	69	3	60	87	131	75
	58	58	149	36	104	106	66	80	61	110			52	28	91	37	55	110	169	84	145	90
	60	60	529	276	107	78	146	132	239	247			396	136	136	78	143	462	553	66	159	234
	62	62	486	586	344	196	337	437	301	473			744	318	347	387	282	966	594	542	456	405
	64	64	276	314	469	533	109	625	227	563			969	294	457	221	385	460	517	669	714	363
	66	66	244	38	177	491	300	699	190	45			556	165	242	44	87	173	184	429	558	375
	68	68	106	33	153	0	189	150	70	93			56	35	120	71	73	153	137	392	295	136
	70	70	318	49	24	101	29	113	58	94			405	18	21	36	53	111	81	358	340	231
	72	72	100	91	120	106	0	342	36	57			132	66	62	36	48	12	67	47	120	46
	74	74	36	62	117	127	45	120	15	39			32	65	56	68	36	66	31	11	102	52
	76	76	91	41	55	66	80	73	28	1			6	50	64	50	48	56	78	28	88	84
	78	78	52	28	32	64	210	90	46	51			20	14	10	43	45	31	18	31	96	74
	80	80	38	18	93	120	128	91	38	0			36	21	30	45	61	52	46	29	51	68
	82	82	161	43	72	41	102	66	51	94			35	10	68	56	60	186	158	15	136	95
	84	84	529	276	246	105	177	171	184	215			162	210	127	220	138	804	517	106	299	172
	86	86	506	714	438	157	182	280	340	380			605	610	389	450	312	1311	899	674	385	354
	88	88	285	388	250	327	277	500	191	875			855	356	715	28	281	434	650	816	520	254
	90	90	253	78	28	297	202	598	105	20			615	50	50	87	60	623	295	281	430	437
	92	92	57	11	214	0	3	158	135	351			105	56	210	53	54	190	199	136	325	103
	94	94	227	125	103	167	89	132	129	10			186	37	20	9	43	122	122	171	378	218
	96	96	121	16	55	90	31	271	28	163			66	2	47	47	39	46	31	66	288	87
	98	98	62	10	102	55	78	173	36	21			31	28	62	105	84	78	46	38	86	55
	100	100	55	21	30	55	68	127	17	0			28	15	10	31	49	155	0	79	171	57
	102	102	44	26	79	50	57	153	38	0			21	21	14	28	38	57	42	35	207	120
	104	104	59	17	75	121	55	87	72	10			25	55	43	36	30	89	51	36	136	64
	106	106	210	97	96	39	99	67	105	78			56	169	171	81	127	133	142	31	189	83
	108	108	652	276	225	105	111	330	142	321			321	280	264	232	209	323	352	171	341	120
	110	110	678	901	275	136	347	510	280	435			790	651	791	489	400	612	588	690	415	248
	112	112	424	714	333	380	253	467	237	891			939	434	429	91	335	441	629	853	515	317
	114	114	308	234	105	307	125	563	163	887			621	262	275	243	91	136	181	471	615	205
	116	116	165	33	192	55	55	94	185	0			83	21	136	55	54	145	17	165	417	119
	118	118	265	85	94	50	23	457	73	354			552	26	45	16	49	14	56	79	403	151
	120	120	119	6	136	139	15	231	25	0			73	16	82	38	57	37	71	59	248	105
	122	122	41	23	102	105	43	211	55	95			36	45	90	61	47	16	17	54	217	64
	124	124	57	11	90	71	156	105	36	27			97	10	15	27	46	56	56	46	120	91
	126	126	37	27	36	88	145	136	42	57			15	30	34	21	30	63	52	135	100	108
	128	128	41	21	106	120	120	153	43	112			37	15	30	21	69	106	70	66	64	53
	130	130	91	70	103	78	72	65	33	38			60	88	84	59	55	97	55	49	133	56
	132	132	266	276	267	116	123	280	161	173			336	506	526	136	95	190	263	136	116	88
	134	134	659	694	364	136	262	650	248	357			390	553	486	364	246	391	308	684	495	238
	136	136	707	506	191	300	357	644	161	771			393	459	499	92	210	178	249	891	462	309
	138	138	55	111	120	66	145	549	195	703			521	171	157	208	80	12	134	704	364	207
	140	140	338	9	44	190	123	160	101	55			179	66	110	47	66	82	39	368	399	105
	142	142	55	32	105	216	25	325	100	87			135	0	45	17	64	11	22	334	136	106
	144	144	127	35	111	210	36	482	21	0			324	28	7	21	36	88	38	86	189	161
	Fig.4F - FR1 average plot of Poke bias in (correct % - bin 2 hours)
		Elapsed Hours (since 6:00)	Syt1 +/+										Syt1 -/-
			193 (M)	672 (M)	675 (F)	835 (F)	837 (F)	843 (F)	847 (M)	853 (M)			191 (M)	664 (F)	665 (F)	667 (F)	676 (F)	677 (M)	839 (M)	841 (M)	844 (F)	852 (M)
	0	0
	2	2	80	73.6842	50	94.332	89.2857	84.6154	50	60			83.3333	54.5455	87.5	100		0	50		90.9091	50
	4	4	98.3333	88.6792	96.4286	90.0474	95.6522	100	84.6154				85.7143	85.7143	75	100	96		69.2308	93.3333	100	96
	6	6	96.7213	100	88.8889	100	95.3488	44.7368						100			100	100	96.7742	83.3333	98.4615	100
	8	8	94.4444	88.5714	83.3333	96.7033	93.0556	85.7143	88.8889				88.8889	100	84.6154	100	100		100	90	100	100
	10	10	100	98.8889	94.2308	96.8085	94.9495	100	100	97.0588			85.7143	91.3043	68.1818	100	94.3662	99.1667	100	100	100	92.5926
	12	12	98.5294	75.3968	82.5	94.7917	96.6942	94.2857	96.8992	98.5816			94.8864	77.381	84.2424	84.6154	93.6364	97.4619	97.4026	93.617	99.0909	94.7761
	14	14	98.9384	82.755	82.9431	99.5556	95.3623	93.4783	97.3684	98.2927			97.8758	90.4872	87.5536	86.2069	95.8599	91.3793	95.9206	95.1111	99.7151	91.3115
	16	16	95.4545	96.5686	88.9488	95.1524	94.0476	94.9561	96.2649	94.2639			97.2613	95.8108	94.8518	76.5625	88.2507	96.8017	98.3645	97.723	99.6243	89.7059
	18	18	97.7199	92.6316	91.5556	91.0256	93.8776	94.2935	95.5056	94.5607			98.3577	76.6885	96.5116	89.2157	95.8042	96.9388	96.206	97.7889	98.2739	92.0973
	20	20	98.6667	93.5484	94.0594	95.6835	100	89.5238	99.0566	96			99.435	90.9091	91.0448	92.3077	90.7895	93.7269		94.704	100	94.8598
	22	22	98.8732	80.4035	92.5926		83.3333	88.8889	96.8354	99.0566			98.8506	78.836	97.4359	72.2222	100	88.2353	97.8947	96	98.8889	96.8254
	24	24	98.0583	91.8033	90.7692	96.0591	88.8889	100	100	98.9637			98.0952		96.9697	81.25	96.0784	93.4783	98.2979	97.2973	100	97.3214
	26	26	98.1818	86.2069	89.7059	96.8326	75	94.5455	96.5517	97.2973			97.1014	94	100	100	93.75	100	100	100	100	98.7654
	28	28	100	100	92	99.0566		88.4615	95.6522				100	89.2857	100	100	100	100	100	100	98.3871	99.2537
	30	30	100	100	88.4615	99.1736	75	100	100	100			100	94.7368	92.5926	100	100	100	100	87.7193	100	98.5075
	32	32	100	85.7143	100	99.3506	100	100	100	100			100	95.5556	100	100	97.0588	100	100	96.3636	99.2063	100
	34	34	99.1228	92.7273	94.898	97.2222	97.1014	87.1795	100	100			100	85.3659	92.5	100	100	98.5714	99.187	100	100	100
	36	36	97.9167	89.8693	97.1609	100	99.4152	95.9276	99.2481	97.5155			99.7093	84.141	91.8367	91.4439	93.3333	96.4286	97.8752	97.7695	100	96.6408
	38	38	97.3396	91.4573	93.945	99.1304	96.9828	96.8599	92.887	87.5524			99.1903	91.5994	91.8519	92.3313	82.1429	96.114	98.5714	98.1589	97.0475	96.53
	40	40	99.2857	92.1053	95.302	100	93.9806	96.9925	95.6221	90.7473			99.1863	91.9395	94.4938	93.6387	85.4592	97.2769	97.2619	97.0486	99.3021	93.4286
	42	42	99.4286	83.3333	92.638	93.1343	91.6256	94.5	97.8022	99.0909			99.1071	92.7273	96.1806	93.4783	94.4444	99.3197	86.5546	97.8571	98.6667	92.7861
	44	44	98.7179	100	91.1765	100		93.6803	95.1923	96.2264			99.0566	93.4884	100	95.3488	94.7368	97.5845	95.1952	99.2462	99.6491	96.3964
	46	46	98.8722	75.9259	92.9245	94.5392	91.6031	99.6	96.4539	100			100	83.3333	95.1613	98.1132	94	98.2759	94.8	96.8992	99.0937	94.5161
	48	48	99.2126	100	96.25	94.1606	98.2143	100	100	93.6508			100	97.7273	93.5484	93.5484	100	98.2143	100	100	100	94.0476
	50	50	98.913	100	96.25	98.7342	97.561	97.8648	100	97.7273			95.6522	91.6667	87.8049	95.3642	98.2143	100	100	100	100	95.9677
	52	52	100	100	95.2941	100	97.546	95.9459	96.8085	100			100	100	100	100	98	99.0654	97.0588	100	100	97.546
	54	54	100	100	98.2456	93.7888	94.8718	100	100				100	93.5484	90	100	100	98.1481	98	95.5882	100	98.1982
	56	56	100	100	97.4359	91.9149	94.7619	99.1667	100	100			100	100	100	98.3051	100	100	100	100	100	97.4026
	58	58	98.6755	61.0169	99.0476	100	98.5075	100	98.3871	100			98.1132	93.3333	97.8495	100	96.4912	100	100	98.8235	100	94.7368
	60	60	98.694	95.1724	97.2727	98.7342	90.6832	97.7778	96.371	99.5968			99.2481	85	97.8417	92.8571	96.6216	97.2632	98.3986	95.6522	100	96.6942
	62	62	96.8127	93.1638	96.6292	98	95.7386	99.7717	98.366	96.728			98.0237	94.362	95.0685	94.3902	92.459	98.9754	96.4286	97.482	99.7812	95.2941
	64	64	98.5714	90.7514	95.1318	94.6714	96.4602	98.1162	95.7806	90.6602			92.5501	89.0909	84.4732	96.087	91.0165	98.2906	96.6355	98.0938	97.541	93.3162
	66	66	99.187	92.6829	91.7098	89.9267	96.7742	99.1489	96.9388	100			97.8873	89.1892	97.9757	91.6667	98.8636	98.8571	91.5423	98.6207	97.2125	92.8218
	68	68	94.6429	94.2857	93.2927		94.5	100	94.5946	100			100	87.5	90.9091	78.8889	97.3333	98.7097	94.4828	99.4924	95.7792	96.4539
	70	70	99.6865	92.4528	100	100	96.6667	96.5812	100	95.9184			97.1223	58.0645	100	80	98.1481	100	100	82.4885	89.0052	96.6527
	72	72	99.0099	91.9192	90.2256	97.2477		97.4359	94.7368	93.4426			98.5075	97.0588	93.9394	100	100	100	98.5294	100	99.1736	95.8333
	74	74	94.7368	93.9394	98.3193	98.4496	91.8367	99.1736	100	95.122			100	95.5882	93.3333	94.4444	100	100	96.875	91.6667	100	92.8571
	76	76	98.913	97.619	96.4912	95.6522	95.2381	93.5897	96.5517	100			100	94.3396	96.9697	96.1538	100	98.2456	98.7342	100	100	97.6744
	78	78	100	100	96.9697	100	95.4545	98.9011	100	100			95.2381	87.5	100	100	100	100	100	93.9394	100	98.6667
	80	80	100	100	93	100	97.7099	100	100				94.7368	100	90.9091	100	100	100	100	93.5484	100	98.5507
	82	82	99.3827	100	97.2973	100	96.2264	97.0588	100	100			100	83.3333	100	75.6757	93.75	98.4127	100	100	100	98.9583
	84	84	98.8785	97.8723	93.5361	99.0566	93.1579	98.2759	97.3545	98.1735			93.6416	85.0202	94.7761	97.7778	95.8333	99.0148	100	96.3636	99.0066	95.0276
	86	86	98.6355	94.8207	90.8714	98.125	96.2963	98.5915	98.2659	86.5604			79.7101	98.8655	91.5294	94.1423	91.7647	91.6143	99.557	95.3324	99.4832	96.7213
	88	88	94.6844	92.1615	94.697	94.7826	92.3333	95.7854	97.9487	94.086			87.0672	89.6725	88.7097	100	90.9385	96.2306	98.6343	94.4444	97.3783	96.2121
	90	90	98.062	91.7647	100	91.1043	94.3925	96.7638	94.5946	100			92.0659	90.9091	96.1538	72.5	95.2381	98.8889	76.4249	92.4342	91.4894	92
	92	92	98.2759	57.8947	88.4298		100	96.3415	93.1034	99.1525			97.2222	88.8889	92.1053	76.8116	100	99.4764	97.549	97.1429	96.4392	97.1698
	94	94	93.8017	93.2836	94.4954	97.093	95.6989	97.7778	88.3562	100			99.4652	90.2439	100	100	95.5556	97.6	96.063	94.4751	95.9391	95.614
	96	96	94.5312	94.1176	100	100	96.875	98.9051	96.5517	98.7879			100	100	97.9167	90.3846	92.8571	100	100	100	99.654	93.5484
	98	98	96.875	100	99.0291	94.8276	93.9759	98.2955	100	95.4545			93.9394	93.3333	96.875	99.0566	98.8235	100	100	100	98.8506	98.2143
	100	100	100	100	100	100	91.8919	100	45.9459				96.5517	100	100	100	100	100		100	100	96.6102
	102	102	100	89.6552	97.5309	98.0392	86.3636	99.3506	100				100	100	100	100	97.4359	98.2759	100	94.5946	100	97.561
	104	104	100	100	100	99.1803	93.2203	100	92.3077	100			100	98.2143	97.7273	100	100	100	100	100	100	95.5224
	106	106	98.5915	97	98.9691	100	92.5234	100	99.0566	100			96.5517	93.3702	93.4426	98.7805	96.2121	99.2537	100	100	100	100
	108	108	97.4589	96.1672	97.8261	100	96.5217	99.0991	98.6111	99.6894			98.7692	91.2052	96.3504	95.8678	96.3134	98.7768	99.7167	94.4751	99.7076	96.7742
	110	110	95.8982	97.6165	93.2203	99.2701	94.5504	84.8586	96.2199	98.1941			95.2955	95.7353	92.7315	96.8317	95.0119	97.92	95.1456	96.1003	99.2823	95.3846
	112	112	98.1481	96.6171	94.8718	95.9596	94.403	94.9187	97.5309	92.8125			90.1152	94.7598	91.0828	96.8085	97.9532	99.1011	96.7692	92.9194	96.6229	92.9619
	114	114	96.5517	97.5	100	93.0303	88.6525	93.3665	97.0238	95.9957			95.5385	86.4686	95.4861	93.8224	96.8085	100	100	94.3888	96.6981	96.6981
	116	116	96.4912	94.2857	92.3077	100	71.4286	98.9474	93.9086				100	100	93.1507	94.8276	100	96.6667	100	87.766	99.5227	98.3471
	118	118	96.0145	84.1584	100	89.2857	85.1852	98.4914	96.0526	99.4382			97.8723	78.7879	97.8261	61.5385	100	87.5	100	97.5309	99.5062	95.5696
	120	120	100	42.8571	91.2752	96.5278	93.75	98.7179	89.2857				98.6486	100	96.4706	97.4359	100	100	100	98.3333	100	99.0566
	122	122	97.619	85.1852	92.7273	100	91.4894	94.6188	100	94.0594			100	95.7447	97.8261	98.3871	97.9167	94.1176	100	100	99.5413	96.9697
	124	124	96.6102	91.6667	97.8261	97.2603	85.7143	100	100	93.1034			98.9796	100	100	96.4286	100	100	100	95.8333	100	98.913
	126	126	100	100	92.3077	100	91.195	100	100	100			100	96.7742	100	100	96.7742	98.4375	100	100	99.0099	97.2973
	128	128	100	100	93.8053	96	91.6031	97.4522	100	100			100	100	100	100	100	100	100	98.5075	98.4615	100
	130	130	98.913	100	100	100	87.8049	100	100	100			100	98.8764	98.8235	100	98.2143	100	100	100	100	100
	132	132	98.5185	80.2326	94.6809	99.1453	87.234	97.561	95.8333	97.191			100	91.3357	98.3178	90.0662	96.9388	97.9381	100	96.4539	100	97.7778
	134	134	99.0977	96.7922	94.0568	95.7746	92.2535	99.5406	98.0237	98.3471			98.2368	92.9412	92.3954	92.1519	90.4412	90.3002	97.1609	98.2759	99.5976	95.9677
	136	136	95.0269	94.7566	97.449	94.9367	89.4737	98.0213	75.2336	95.539			98.9924	91.2525	97.271	85.1852	99.0566	98.3425	96.8872	97.0588	99.1416	95.3704
	138	138	100	85.3846	81.0811	100	91.7722	83.056	95.5882	96.5659			95.7721	83.0097	95.7317	93.6937	96.3855	75	99.2593	96.9697	99.726	91.1894
	140	140	93.8889	100	100	97.4359	89.781	99.3789	87.8261	100			86.4734	89.1892	94.8276	78.3333	98.5075	100	95.122	98.6595	91.5138	94.5946
	142	142	100	57.1429	93.75	98.1818	83.3333	97.8916	87.7193	87.8788			95.0704		93.75	62.963	100	100	91.6667	96.8116	99.2701	92.1739
	144	144	97.6923	83.3333	100	98.1308	97.2973	98.167	91.3043				99.3865	93.3333	100	100	100	100	100	100	100	98.1707
	Fig.4G -Maximum breaking points
		Syt1 +/+										Syt1 -/-
		193 (M)	672 (M)	675 (F)	835 (F)	837 (F)	843 (F)	847 (M)	853 (M)			191 (M)	664 (F)	665 (F)	667 (F)	676 (F)	677 (M)	839 (M)	841 (M)	844 (F)	852 (M)
	D1	13	11	9	29	14	7	10	11			7	11	5	6	11	15	11	6	11	10
	N1	54	48	50	60	36	50	46	39			86	54	52	22	41	70	89	75	70	53
	D2	30	9	14	22	12	12	9	16			19	9	10	7	7	12	21	13	17	19
	N2	53	46	56	29	48	65	52	55			86	63	51	42	40	65	71	58	76	60
	D3	26	8	20	28	25	42	12	22			18	10	10	15	12	15	15	16	23	28
	N3	46	48	46	48	29	61	32	47			73	42	50	37	42	62	56	56	64	54
	D4	14	14	19	14	22	29	9	13			32	11	11	12	10	22	14	10	30	15
	N4	45	52	45	37	34	55	33	50			66	50	51	38	39	82	67	61	59	50
	D5	20	10	14	16	14	24	14	19			11	16	18	14	13	15	12	11	44	15
	N5	58	64	41	39	28	61	28	67			74	43	58	40	46	53	54	64	76	42
	D6	25	13	19	17	24	26	10	14			37	11	13	9	9	15	13	16	30	17
	N6	58	53	39	28	39	66	30	61			61	58	46	33	33	35	28	78	61	38

## Sheet: Fig.5
	Microdialysis tissular levels (ng/mL)
Fig.5B	Dopamine			DOPAC			5-HT			NE			DOPAC/DA
	Syt1 +/+	Syt1 -/-		Syt1 +/+	Syt1 -/-		Syt1 +/+	Syt1 -/-		Syt1 +/+	Syt1 -/-		Syt1 +/+	Syt1 -/-
	59.3081	175.658		5.84114	19.3749		7.40936	7.88099		8.10817	5.45872		9.8488	11.0299
	69.001	103.85		9.62455	9.29255		5.99051	6.33857		4.11414	3.89451		13.9484	8.94802
	170.49	104.303		19.8638	15.849		3.73558	6.76065		2.40414	4.42353		11.651	15.1951
	64.2233	74.4728		5.18024	11.2914		3.19064	8.70258		2.01752	6.77503		8.06599	15.1618
	228.288	144.522		21.5107	17.5737		7.71519	7.43064		4.1359	6.31183		9.42263	12.1599
	233.289	170.429		17.3713	12.2604		15.632	7.6999		10.3814	3.24691		7.44624	7.19387
	293.857	174.505		37.7373	12.8161		8.8054	12.7133		5.13638	8.05832		12.8421	7.34428
	193.661	388.045		32.6737	28.8279		7.29335	14.6947		4.49145	7.9461		16.8716	7.42903
	251.881	240.298		15.868	20.7162		8.45667	14.5124		8.67675	7.38133		6.29982	8.62104
	247.959	161.141		19.5027	26.9464		8.6207	7.50037		7.95692	5.23244		7.86531	16.7223
		252.882			22.6571			13.7005			10.1878			8.95958
		154.221			16.6994			11.5755			7.11414			10.8283
Fig.5C		Fig.5C - microdialysis DOPAMINE dialystates levels (ng/mL)
		Syt1 +/+											Syt1 -/-
		559 F	602 F	634 M	612 M	604 M	626 F	608 F	628 F	615 F	641 F	637 M	557 F	561 M	611 M	606 M	607 M	613 F	610 F	632 F	617 M	618 M	644 M	643 M	638 M
	Striatum	0.196158	0.153922	0.0475095	0.112474	0.161773	0.0109918	5,26062491*	0.507922	0.928291	1.31423	1.87094	0.167689	1.87518	0.0165425	0.0606193	0.0188979	0.161595	0.35114	0.922553	1.97875	1.66037	2.409	2.25042
	Midbrain		0.0447159	0.0252885	0.0110283	0.358604	0.0549956	5,50681179*	0.511995	0.631016	1.74182	0.843906	0.0318252	2.65118	0.0174555	0.0712095	0.196648	0.570117	0.371502	2.19328	1.23279	1.61225	1.36686	1.35365
		Fig.5C - microdialysis DOPAC dialystates levels (ng/mL)
		Syt1 +/+											Syt1 -/-
		559 F	602 F	634 M	612 M	604 M	626 F	608 F	628 F	615 F	641 F	637 M	557 F	561 M	611 M	606 M	607 M	613 F	610 F	632 F	617 M	618 M	644 M	643 M	638 M
	Striatum	6.86416	69.2901	57.2477	96.1538	53.357	46.5021	3.76481	63.046	29.2337	63.1034	39.1521		27.1417	53.005	34.3301	68.1784	61.7311	13.3333	64.8084	36.0536	136.226	53.5824	83.9568	66.7914
	Midbrain		1.65629	12.8465	10.6899	3.95917	2.79754	0.704215	4.3908	0.575287	4.8908	3.71571		1.61368	5.92856	9.2819	4.23707	4.08144	0.650958	4.7433	1.31418	6.80077	3.77203	2.97382	3.0985
		Fig.5C - microdialysis 5-HT dialystates levels (ng/mL)
		Syt1 +/+											Syt1 -/-
		559 F	602 F	634 M	612 M	604 M	626 F	608 F	628 F	615 F	641 F	637 M	557 F	561 M	611 M	606 M	607 M	613 F	610 F	632 F	617 M	618 M	644 M	643 M	638 M
	Striatum	0.0344054	0.0592547	0.0523873	0.0694273	0.0932491	0.0623373	0,24657341*	0.0459764	0.0400947	0,27783665*	0,41453884*		0.0671496	0.231539	0.0949788	0.0564975	0.0315454	0.132153	0.0343013	0.0540307	0.273951	0.280133	0.338904	0.0855772
	Midbrain		0.0608988	0.0899781	0.0843095	0.125976	0.0747534	0.2305	0.0224318	0.0514166	0,34424898*	0.0679743		0.0886594	0.279833	0.0723215	0.071979	0.0481059	0.0950261	0.142009	0.0740073	0.165324	0.373393	0.31279	0.377012
		Fig.5C - microdialysis NE dialystates levels (ng/mL)
		Syt1 +/+											Syt1 -/-
		559 F	602 F	634 M	612 M	604 M	626 F	608 F	628 F	615 F	641 F	637 M	557 F	561 M	611 M	606 M	607 M	613 F	610 F	632 F	617 M	618 M	644 M	643 M	638 M
	Striatum	0.0814965	0.225296	0.0650397	10,0839706*	0.0397548	0.275716	2.40414	0.360907	0.0283379	1.57743	1.50206		0.0444032	0.143818	0.074149	0.119583	0.0631841	0.100462	0.308585	0.384968	3.68164	2.8147	4.27984	3.65432
	Midbrain		0.072837	0.043691	2.17611	0.0459589	0.0430162	2.42896	0.424878	0.0850157	3,76374885*	0.602469		0.0196244	0.505661	0.057368	0.0971847	0.114897	0.0857585	0.232356	0.261935	2.84716	3.87641	3.38272	2.02263

## Sheet: Fig.6
Volta drugs
QUINPIROLE Fig6A-B	DORSAL					Syt1 +/+		Syt1 -/-
	Syt1 +/+		Syt1 -/-
	aCSF	Quinp.	aCSF	Quinp.
	0.913113	0.142956	0.0762783	0
	1.07856	0.0892334	0.0445193	0.00249533
	0.908351	0.251779	0.0666034	0.00337902
	1.86991	0.0902009	0.0860935	0
	0.963303	0.0306356	0,1786817*	0,02596736*
	1.30513	0.489309	0.0510228	0
	2.48937	0.586472	0.0513712	0
	1.7276	0.163022	0.0494569	0
	1.13042	0.036354
	5M / 4F		1M / 7F	(n = slices)
	VENTRAL					Syt1 +/+		Syt1 -/-
	Syt1 +/+		Syt1 -/-
	aCSF	Quinp.	aCSF	Quinp.
	1.32262	0.386023	0.105669	0
	1.01114	0.0849858	0.0680062	0.0116505
	0.924737	0.285602	0.0706568	0.0134809
	1.63865	0.0911277	0.160748	0.0080462
	1.01608	0.047968	0.155322	0
	1.25492	0.571081	0.270721	0
	1.75098	0.21814	0.128989	0.00232513
	1.23599	0.0417892	0.0675897	0
	0.845599	0.0337146
	5M / 4F		1M / 7F	(n = slices)
SULPIRIDE Fig6C-D	DORSAL					Syt1 +/+		Syt1 -/-
	Syt1 +/+		Syt1 -/-
	aCSF	Sulpi.	aCSF	Sulpi.
	1.37712	1.96363	0.0633023	0.0843862
	1.76494	1.96177	0.121215	0.121662
	1.66446	2.12284	0.0466383	0.0487615
	0.973957	1.54766	0.0602207	0.0774363
	1.41236	2.55554	0.0370753	0.0456134
	1.03332	1.08745	0.0666115	0.100892
	1.13992	1.95647	0.0557003	0.103082
	1.33533	2.78543	0.0570149	0.0860753
			0.053745	0.0860753
			0.0758333	0.163137
			0.107283	0.125582
	4M / 4F		4M / 7F	(n = slices)
	VENTRAL					Syt1 +/+		Syt1 -/-
	Syt1 +/+		Syt1 -/-
	aCSF	Sulpi.	aCSF	Sulpi.
	1.06078	2.80298	0.244121	0.389355
	1.08439	1.95565	0.245901	0.363469
	1.68069	2.40813	0.134786	0.184652
	0.959912	1.19714	0.152213	0.321266
	1.02073	1.63312	0.12075	0.476576
	1.07643	1.78976	0.0588904	0.0869225
	1.1024	1.05446	0.158873	0.286483
	1.0517	2.25007	0.0367541	0.147766
			0.0683675	0.147766
			0.0707404	0.279653
			0.191506	1.08104
	4M / 4F		4M / 7F	(n = slices)
NOMIF Fig6E-F	DORSAL					Syt1 +/+		Syt1 -/-
	Syt1 +/+		Syt1 -/-
	aCSF	Nomi.	aCSF	Nomi.
	2.14439	4.52886	0.0623132	0.470624
	1.23535	3.68082	0.0883647	0.297243
	1.84985	5.25128	0.0480974	0.519141
	1.91235	7.13178	0.10415	0.88418
			0.239374	1.79301
			0.103161	0.48432
	1M / 3F		3M / 3F	(n = slices)
	VENTRAL					Syt1 +/+		Syt1 -/-
	Syt1 +/+		Syt1 -/-
	aCSF	Nomi.	aCSF	Nomi.
	1.23263	2.5125	0.104564	0.847404
	1.1558	2.37814	0.168013	0.53522
	1.61317	4.41687	0.07613	0.70431
	2.04327	4.06465	0.165561	0.714524
			0.245234	1.42922
			0.213199	0.976765
	1M / 3F		3M / 3F	(n = slices)

## Sheet: Fig.7
Fig.7A Bmax D1 binding	Syt1 +/+				Syt1 -/-
Bmax dorso-lateral	506.7	409.4	333.2	527.3	629.4	321	340.9	354.4
Bmax dorso-medial	455.4	355.5	284.8	444.2	578.9	292.7	317.6	309.2
Bmax ventro-lateral	562.2	469	346.9	562	724.4	349.8	356.1	406.6
Bmax ventro-medial	283.5	281.1	223.1	365.4	660.7	296.8	252.4	284.4
Bmax striatum	443.4	376.8	297	497.7	648	314.8	316.7	337.3
Fig.7B Kd D1 binding	Syt1 +/+				Syt1 -/-
Kd dorso-lateral	8.328	6.253	4.549	12.33	10.08	5.104	4.321	5.661
Kd dorso-medial	7.94	5.677	4.649	11.53	9.823	5.005	4.445	5.284
Kd ventro-lateral	8.83	7.547	5.065	14.4	9.423	4.605	4.355	7.208
Kd ventro-medial	4.949	5.463	4.747	13.7	9.857	5.029	4.029	6.316
Kd striatum	7.44	6.25	4.755	14.05	9.771	4.91	4.298	6.078
Fig.7C Bmax D2 binding	Syt1 +/+					Syt1 -/-
Bmax dorso-lateral	48.02	67.73	26.28	45.77	14.41	12.54	8.891	21.8	19.2
Bmax dorso-medial	5.966	5.788	5.307	5.613	6.495	19.73	18.82	10.37	17.66
Bmax ventro-lateral	11	22.48	13.92	23.77	21.55	18.2		60.99	37.77
Bmax ventro-medial	11.45	7.327	5.831	5.788	11.39	26.21	31.93	13.14	30.23
Bmax striatum	10.707	12.034	8.487	14.243	14.659	28.04	39.493	27.695	32.858
Fig.7D Kd D2 binding	Syt1 +/+					Syt1 -/-
Kd dorso-lateral	9.186	7.045	4.252	18.92	13.75	36.12	46.87	14.12	34.16
Kd dorso-medial	4.942	4.332	3.002	4.433	4.852	18.95	17.4	7.979	15.24
Kd ventro-lateral	4.579	10.03	5.744	15.54	11.71	8.646		31.16	21.39
Kd ventro-medial	12.05	5.082	2.96	4.353	10.01	21.89	31.02	8.625	28.71
Kd striatum	7.689	6.622	3.99	10.814	10.081	21.402	32.43	15.471	24.875
Fig.7E binding potential (Bmax/Kd)	Syt1 +/+					Syt1 -/-
D1	59.5968	60.288	62.4606	35.4235		66.3187	64.1141	73.6854	55.4952
D2	1.392	1.817	2.176	1.317	1.454	1.31	1.218	1.79	1.321

## Sheet: Fig.8
Fig.8B TH	Signal Surface TH Syt1 cKO (%of WT, n = hemisphere)
		Syt1 +/+																				Syt1 -/-
	Dorsal	124.139	84.9848	114.102	88.8264	80.5328	107.415	119.166	82.9021	119.148	89.2213	78.2222	111.34	58.437	145.328	87.266	108.969	48.5701	149.865	84.6753	116.89	145.645	75.9349	104.484	119.858	138.582	78.2952	101.517	119.857	160.706	153.259	135.528	133.033	160.32	133.712	173.065	159.429	162.142	146.086	152.698	135.835
	Ventral	105.846	107.392	93.795	96.3874	95.2142	101.365	112.731	92.7057	106.218	86.4662	97.2233	104.656	57.6546	136.886	101.653	103.807	55.3553	140.561	100.881	103.203	161.786	98.095	116.28	132.119	155.011	87.3402	110.87	130.51	168.293	164.383	140.969	168.242	201.032	180.676	160.577	158.589	143.238	151.297	169.672	162.858
Fig.8C TH	Signal Intensity TH Syt1 cKO (%of WT, n = hemisphere)
		Syt1 +/+																				Syt1 -/-
	Dorsal	108.912	90.4283	103.361	102.022	87.8975	107.38	106.043	88.6527	110.316	100.232	87.3483	107.409	80.9272	112.847	91.1372	115.088	78.0496	114.57	91.6754	115.705	112.676	101.742	111.073	98.6407	113.028	103.286	105.505	98.6641	131.781	118.048	117.037	116.72	143.569	112.11	138.614	119.561	127.442	120.191	146.939	113.073
	Ventral	102.642	99.3353	94.0112	104.367	92.5306	107.114	106.266	95.5309	104.359	90.5584	96.8449	106.44	74.2757	117.1	107.243	101.381	74.2113	115.49	102.879	107.42	121.449	105.802	102.434	102.35	123.375	110.12	97.9543	101.388	150.574	116.761	128.266	146.259	153.263	128.745	158.297	116.895	128.565	139.717	150.149	120.631
Fig.8B VMAT2	Signal Surface VMAT2 Syt1 cKO (%of WT, n = hemisphere)
		Syt1 +/+																				Syt1 -/-
	Dorsal	105.029	22.5776	202.835	63.5545	89.8085	116.195	90.9355	25.673	219.194	62.5468	76.9769	124.673	78.0054	118.479	110.083	93.4334	72.1772	121.208	98.8039	107.811	164.791	112.882	112.75	54.2085	140.29	100.666	82.7834	60.7164	183.409	178.993	144.429	182.65	159.228	131.504	212.853	201.899	174.269	207.71	149.906	141.019
	Ventral	68.2919	35.6594	168.365	74.6367	107.144	145.903	107.041	33.6174	174.105	76.6682	92.2528	116.316	70.5389	119.119	127.573	82.7687	85.1638	110.92	118.216	85.6997	255.66	159.246	93.5456	80.544	169.036	135.806	92.2338	72.3101	163.298	190.538	130.137	195.296	195.205	149.491	157.619	207.586	144.286	198.44	173.7	165.227
Fig.8C VMAT2	Signal Intensity VMAT2 Syt1 cKO (%of WT, n = hemisphere)
		Syt1 +/+																				Syt1 -/-
	Dorsal	105.236	73.5799	126.002	90.9946	94.1427	110.045	96.1543	76.9767	137.954	90.2567	89.6344	109.024	84.6842	109.523	98.3897	107.403	84.203	109.666	95.7649	110.366	113.886	117.293	106.479	78.9703	105.901	113.052	92.4751	81.9354	138.661	137.331	124.092	136.642	144.622	117.36	154.906	142.709	136.874	146.613	142.671	121.637
	Ventral	81.7916	79.6213	123.607	95.5328	97.6828	121.765	95.4652	78.7889	130.541	94.8172	92.2608	108.127	77.4161	116.152	115.926	90.5064	84.4062	110.805	107.85	96.9392	141.491	123.186	90.6227	92.6196	120.361	138.368	88.0647	92.323	141.484	137.822	120.709	162.319	143.702	123.911	167.913	139.066	132.395	170.46	146.534	131.795
Fig.8B DAT	Signal Surface DAT Syt1 cKO (%of WT, n = hemisphere)
		Syt1 +/+																						Syt1 -/-
	Dorsal	39.6319	214.57	108.552	87.7053	49.5402	93.8136	119.424	105.855	109.271	74.3827	97.2536	5.52703	209.764	99.2705	92.6349	92.8033	89.3515	124.32	111.158	98.8678	78.9611	97.3416	62.7691	34.9235	90.9626	72.8263	23.2691	32.2255	116.047	61.1095	96.6836	57.2336	7.699	63.4312	104.319	74.9841	31.8743	33.7081	86.156	54.408	81.4999	55.8163
	Ventral	39.0312	223.291	103.549	97.7108	36.4179	82.995	155.82	89.3254	74.5084	79.2375	118.113	3.5351	240.493	80.8546	113.108	62.0095	89.8809	170.73	115.26	73.2291	70.6894	80.2106	50.431	31.8047	70.8126	80.5796	37.2767	41.4388	120.124	77.4759	108.226	52.1223	3.67635	43.5305	104.972	71.806	46.8533	35.7192	60.7542	83.6534	101.375	49.988
Fig.8C DAT	Signal Intensity DAT Syt1 cKO (%of WT, n = hemisphere)
		Syt1 +/+																						Syt1 -/-
	Dorsal	60.9867	137.781	99.4665	96.1907	105.575	97.5647	106.088	102.42	100.021	94.4197	99.5084	83.2585	135.465	100.074	95.8076	85.3953	98.9817	105.093	100.961	101.291	93.1375	100.536	61.8798	92.2532	104.644	94.8587	80.3018	81.2031	101.491	87.9482	94.5838	91.5209	91.8081	80.7995	99.3184	90.6572	76.7601	86.0634	103.289	89.14	98.4054	90.1732
	Ventral	63.7849	141.507	95.9569	105.431	93.3202	101.134	105.366	105.555	95.9551	99.0254	98.3304	84.4914	132.394	99.9095	99.6198	83.5852	98.275	112.177	96.0362	93.135	96.422	103.954	67.087	89.9916	107.213	94.373	87.8483	84.2481	94.1681	100.508	103.293	91.64	91.4515	81.9901	97.4849	94.7506	83.4927	85.2805	108.371	95.4647	102.478	89.3578
Fig.8B 5-HT	Signal Surface 5-HT Syt1 cKO (%of WT, n = hemisphere)
		Syt1 +/+																						Syt1 -/-
	Dorsal	5.52703	209.764	99.2705	92.6349	92.8033	93.8136	119.424	105.855	109.271	74.3827	97.2536	76.0166	150.223	61.2672	132.387	80.1064	89.807	124.4	87.3545	106.93	97.4001	118.508	7.699	63.4312	104.319	74.9841	31.8743	33.7081	116.047	61.1095	96.6836	57.2336	101.682	54.9452	126.045	173.81	73.7821	60.2711	59.8665	72.4231	38.8617	25.3017
	Ventral	3.5351	240.493	80.8546	113.108	62.0095	82.995	155.82	89.3254	74.5084	79.2375	118.113	49.2567	172.895	65.516	138.512	73.8204	92.2545	144.304	83.4887	91.9148	110.124	77.9148	3.67635	43.5305	104.972	71.806	46.8533	35.7192	120.124	77.4759	108.226	52.1223	58.0549	36.483	85.9132	132.362	67.7723	37.6233	58.7983	68.1938	47.6896	38.3721
Fig.8C 5-HT	Signal Intensity 5-HT Syt1 cKO (%of WT, n = hemisphere)
		Syt1 +/+																						Syt1 -/-
	Dorsal	60.9867	137.781	99.4665	96.1907	105.575	98.9817	105.093	100.961	101.291	93.1375	100.536	102.584	99.0688	87.3241	125.309	85.714	112.919	91.7563	93.8458	94.4189	99.5148	107.545	61.8798	92.2532	104.644	94.8587	80.3018	81.2031	103.289	89.14	98.4054	90.1732	145.046	88.798	141.025	157.266	113.394	97.3962	76.284	111.89	69.3539	56.1299
	Ventral	63.7849	141.507	95.9569	105.431	93.3202	98.275	112.177	96.0362	93.135	96.422	103.954	82.3543	119.569	78.6934	130.575	88.8082	113.879	97.2961	79.7402	105.198	104.196	99.6906	67.087	89.9916	107.213	94.373	87.8483	84.2481	108.371	95.4647	102.478	89.3578	145.489	80.0088	123.265	149.496	101.862	78.6136	84.6466	116.858	67.4793	67.4654
Fig.8E stereology		Syt1+/+					Syt1-/-
		51 M	57 F	67 F	903 F		302 F	53 F	914 F	908 M	915 F
	SNc	9896.07	9387.95	7082.45	9202.56	7096.83	9341.29	10291	8646.2	8363.66	8087.92
	VTA	4968.26	6400.61	5347.22	2918.54	3622.43	5030.39	5633.27	3880.34	6021.65	4556.84
	RRF	1662.56	1746.42	1118.07	1020.07		1751.34	2566.01	2328.01	2036.26	1825.58

## Sheet: Fig.9
Fig.9B	Volta
	TH-FusionRed (2M / 5F)								TH-Cre (3M / 5F)
Dorsal	0.995045	0.995045	0.975299	1.20907	1.05353	1.10879	1.49237		0.357424	0.33061	0.679611	0.481332	0.423673	0.413811	0.30738	0.562106
Ventral	0.658307	0.658307	1.10412	0.749803	0.981261	0.745935	1.32195		0.22227	0.317954	0.477013	0.33797	0.37408	0.393317	0.415961	0.445486
VTA	0.271389	0.320021	0.193171	0.139163	0.298464	0.323876	0.148519		0	0.0822651	0.0130747	0	0.0125653	0	0.0393436	0.0621585
Fig.9D TH	Signal Surface TH Syt1 KO TH-CRE in striatum (%of WT, n = hemisphere)
		TH-FusionRed												TH-CRE
	Dorsal	59.8873	59.6545	115.153	101.655	121.033	141.64	95.1064	105.871	87.6604	70.4912	115.464	126.385	132.471	145.879	115.381	116.41	91.8481	97.9751	70.8893	74.9691	108.127	106.623	101.871	100.444
	Ventral	88.5713	83.7514	130.772	101.67	165.27	119.405	66.3036	44.2558	100.449	93.6803	100.548	105.322	217.614	187.618	266.414	192.647	103.8	66.003	85.7278	81.5966	117.797	108.284	108.976	130.533
Fig.9E TH	Signal Intensity TH Syt1 KO TH-CRE in striatum (%of WT, n = hemisphere)
		TH-FusionRed												TH-CRE
	Dorsal	75.4988	72.3377	136.094	120.069	97.7947	103.058	95.8772	99.2711	91.0679	79.7825	112.036	117.114	101.232	106.962	76.2561	74.2173	100.241	105.077	88.6738	90.5645	96.036	91.3179	105.293	90.8914
	Ventral	87.5925	79.6472	140.246	118.328	126.163	85.2071	85.0025	77.8141	92.6183	83.0221	107.241	117.119	161.14	157.993	131.977	95.6247	106.665	90.1379	92.0607	93.7929	100.406	88.8698	109.471	113.385
Fig.9D DAT	Signal Surface DAT Syt1 KO TH-CRE in striatum (%of WT, n = hemisphere)
		TH-FusionRed												TH-CRE
	Dorsal	90.8494	95.1904	95.2035	94.2537	108.523	118.902	95.9657	101.112	68.0196	53.7706	132.477	145.733	108.126	109.26	115.165	117.607	84.4642	79.6038	79.2462	82.1827	89.0131	79.8768	111.799	127.111
	Ventral	89.072	105.382	106.985	102.627	97.8699	112.259	95.3201	90.4861	93.1087	87.7834	113.793	105.315	111.479	100.393	131.729	141.045	95.8344	96.8994	81.7411	89.5616	116.986	114.689	148.008	176.24
Fig.9E DAT	Signal Intensity DAT Syt1 KO TH-CRE in striatum (%of WT, n = hemisphere)
		TH-FusionRed												TH-CRE												du												signal
	Dorsal	83.7871	85.2077	99.8492	94.6715	109.678	132.123	91.0661	103.618	81.3226	75.3948	120.71	122.572	101.614	103.468	125.329	132.934	66.2796	61.7431	69.5644	71.0616	83.979	77.8662	105.227	111.864
	Ventral	77.3554	93.1011	145.589	118.573	77.6676	101.831	95.8501	90.0332	93.0443	85.7613	110.414	110.781	86.3136	78.0125	133.353	152.733	81.7221	79.5007	65.6193	68.878	92.3594	87.9248	113.796	126.984
[truncated: 6 more columns]

## Sheet: Fig.S1
FIG. S1B	5M / 4F									4M / 4F									2M / 6F
	Syt1 +/+									Syt1 +/-									Syt1 -/-
Median	1.20825	1.54989	0.960651	1.44947	1.27213	1.82262	2,982665171*	1.90833	0.935187	1.19265	1.8704	1.30925	1.15716	1.05747	1.47356	1.27882	0.974159		0.0750684	0.0502522	0.0680769	0.0586925	0.133993	0.0603445	0.0775788	0.0396474
Central	1.33134	1.12771	1.13553	1.60907	1.11809	1.62715	2,26017807*	1.79092	1.25518	1.48041	1.23256	1.37167	0.828051	0.687027	1.37847	0.518472	1.0873		0.0824018	0.0624863	0.0662009	0.0841721	0.135721	0.033592	0.0503839	0.0560864
Lateral	1.07262	0.918828	1.08323	1.10885	1.12041	1.15534	2,22525182*	1.38883	0.997216	1.24746	1.47934	1.14313	0.551266	0.89603	1.05109	0.997237	0.690022		0.113986	0.0684579	0.0655325	0.0932211	0.180131	0.0553051	0.039425	0.0370565
Nac core	1.15285	1.48535	1.07264	1.25565	1.00339	1.10179	1,211046437*	1.14222	0.845479	0.986813	1.05763	1.14845	1.0411	1.06097	0.806359	0.861554	1.1334		0.0913578	0.0628066	0.0629957	0.130033	0.121697	0.168042	0.100922	0.0753476
Nac shell	1.20954	1.1347	1.26111	1.30773	1.07347	1.23751	2,29091008*	1.77445	0.98041	1.08333	0.99798	0.747496	0.816137	0.785116	1.1749	0.987649	1.29475		0.222185	0.110869	0.0744874	0.274836	0.279525	0.237465	0.18028	0.112992
FigS1C
SINGLE vs DOUBLE +/+
		Dorsal Striatum											Ventral Striatum
5M / 4F	Single-pulse	1.20407	1.19881	1.0598	1.38913	1.17021	1.53503	2.48937	1.69603	1.06253			1.1812	1.31002	1.16688	1.28169	1.03843	1.16965	1.75098	1.45834	0.912945
4M / 4F	Pulse-train	1.37712	1.76494	1.66446	0.973957	1.41236	1.03332	1.13992	1.33533				1.06078	1.08439	1.68069	0.959912	1.02073	1.07643	1.1024	1.0517
FigS1C
SINGLE vs DOUBLE -/-
		Dorsal Striatum											Ventral Striatum
2M / 6F	Single-pulse	0.0904854	0.0603988	0.0666034	0.0786952	0.149948	0.0497472	0.0557959	0.0442634				0.156772	0.0868376	0.0706568	0.202435	0.200611	0.202754	0.140601	0.0941698
4M / 7F	Pulse-train	0.0633023	0.121215	0.0466383	0.0602207	0.0370753	0.0666115	0.0557003	0.0570149	0.053745	0.0758333	0.107283	0.244121	0.245901	0.134786	0.152213	0.12075	0.0588904	0.158873	0.0367541	0.0683675	0.0707404	0.191506

[truncated: 6 more sheets: Fig.S3, Fig.S4, Fig.S5, Fig.S6, Fig.S7, Fig.S8]
